# Supplementary material for: Efficacy and safety of antifibrotic drugs for interstitial lung diseases other than IPF: A systematic review, meta-analysis and trial sequential analysis
Source: PLoS One. 2025 Feb 7;20(2):e0318877. doi: 10.1371/journal.pone.0318877 (PMC11805349; doi:10.1371/journal.pone.0318877)
Supplement: S1 Table — (XLSX) [file pone.0318877.s002.xlsx]

## Sheet: Sheet1
RED	STUDIES EXCLUDED AFTER SCREENING TITLES
BLUE	STUDIES EXCLUDED AFTER SCREENING ABSTRACTS
YELLOW	STUDIES EXCLUDED AFTER COMPLETE ANALYSYS
GREEN	STUDIES INCLUDED IN THE REVIEW
TITLE	AUTHORS	DECISION	REASON(S)
Nintedanib in Progressive Fibrosing Interstitial Lung Diseases	Flaherty, K. R., Wells, A. U., Cottin, V., Devaraj, A., Walsh, S. L. F., Inoue, Y., Richeldi, L., Kolb, M., Tetzlaff, K., Stowasser, S., Coeck, C., Clerisme-Beaty, E., Rosenstock, B., Quaresma, M., Haeufel, T., Goeldner, R. G., Schlenker-Herceg, R., Brown, K. K., & INBUILD Trial Investigators	INCLUDE
Nintedanib for Systemic Sclerosis-Associated Interstitial Lung Disease	Distler O, Highland KB, Gahlemann M, Azuma A, Fischer A, Mayes MD, Raghu G, Sauter W, Girard M, Alves M, Clerisme-Beaty E, Stowasser S, Tetzlaff K, Kuwana M, Maher TM; SENSCIS Trial Investigators.	INCLUDE
Pirfenidone in patients with unclassifiable progressive fibrosing interstitial lung disease: a double-blind, randomised, placebo-controlled, phase 2 trial	Maher TM, Corte TJ, Fischer A, Kreuter M, Lederer DJ, Molina-Molina M, Axmann J, Kirchgaessler KU, Samara K, Gilberg F, Cottin V.	INCLUDE
Pirfenidone in patients with progressive fibrotic interstitial lung diseases other than idiopathic pulmonary fibrosis (RELIEF): a double-blind, randomised, placebo-controlled, phase 2b trial	Behr J, Prasse A, Kreuter M, Johow J, Rabe KF, Bonella F, Bonnet R, Grohe C, Held M, Wilkens H, Hammerl P, Koschel D, Blaas S, Wirtz H, Ficker JH, Neumeister W, Schönfeld N, Claussen M, Kneidinger N, Frankenberger M, Hummler S, Kahn N, Tello S, Freise J, Welte T, Neuser P, Günther A; RELIEF investigators.	INCLUDE
Safety, tolerability, and efficacy of pirfenidone in patients with rheumatoid arthritis-associated interstitial lung disease: a randomised, double-blind, placebo-controlled, phase 2 study	Solomon JJ, Danoff SK, Woodhead FA, Hurwitz S, Maurer R, Glaspole I, Dellaripa PF, Gooptu B, Vassallo R, Cox PG, Flaherty KR, Adamali HI, Gibbons MA, Troy L, Forrest IA, Lasky JA, Spencer LG, Golden J, Scholand MB, Chaudhuri N, Perrella MA, Lynch DA, Chambers DC, Kolb M, Spino C, Raghu G, Goldberg HJ, Rosas IO; TRAIL1 Network Investigators.	INCLUDE
Efficacy and safety of pirfenidone in systemic sclerosis-related interstitial lung disease-a randomised controlled trial	Acharya, N., Sharma, S. K., Mishra, D., Dhooria, S., Dhir, V., & Jain, S.	INCLUDE
Pirfenidone in fibrotic hypersensitivity pneumonitis: a double-blind, randomised clinical trial of efficacy and safety.	Fernández Pérez ER, Crooks JL, Lynch DA, Humphries SM, Koelsch TL, Swigris JJ, Solomon JJ, Mohning MP, Groshong SD, Fier K.	INCLUDE
Nintedanib in progressive interstitial lung diseases: data from the whole INBUILD trial	Flaherty KR, Wells AU, Cottin V, Devaraj A, Inoue Y, Richeldi L, Walsh SLF, Kolb M, Koschel D, Moua T, Stowasser S, Goeldner RG, Schlenker-Herceg R, Brown KK; INBUILD Trial Investigators.	INCLUDE
Pirfenidone in Unclassifiable Interstitial Lung Disease: A Subgroup Analysis by Concomitant Mycophenolate Mofetil and/or Previous Corticosteroid Use.	Kreuter M, Maher TM, Corte TJ, Molina-Molina M, Axmann J, Gilberg F, Kirchgaessler KU, Cottin V.	INCLUDE
Nintedanib in Patients With Autoimmune Disease-Related Progressive Fibrosing Interstitial Lung Diseases: Subgroup Analysis of the INBUILD Trial	Matteson EL, Kelly C, Distler JHW, Hoffmann-Vold AM, Seibold JR, Mittoo S, Dellaripa PF, Aringer M, Pope J, Distler O, James A, Schlenker-Herceg R, Stowasser S, Quaresma M, Flaherty KR; INBUILD Trial Investigators.	INCLUDE
Efficacy and safety of nintedanib in patients with systemic sclerosis-associated interstitial lung disease treated with mycophenolate: a subgroup analysis of the SENSCIS trial	Highland KB, Distler O, Kuwana M, Allanore Y, Assassi S, Azuma A, Bourdin A, Denton CP, Distler JHW, Hoffmann-Vold AM, Khanna D, Mayes MD, Raghu G, Vonk MC, Gahlemann M, Clerisme-Beaty E, Girard M, Stowasser S, Zoz D, Maher TM; SENSCIS trial investigators.	INCLUDE
Nintedanib in patients with progressive fibrosing interstitial lung diseases-subgroup analyses by interstitial lung disease diagnosis in the INBUILD trial: a randomised, double-blind, placebo-controlled, parallel-group trial	Wells AU, Flaherty KR, Brown KK, Inoue Y, Devaraj A, Richeldi L, Moua T, Crestani B, Wuyts WA, Stowasser S, Quaresma M, Goeldner RG, Schlenker-Herceg R, Kolb M; INBUILD trial investigators.	INCLUDE
An Open-label Study With Pirfenidone on Chronic Hypersensitivity Pneumonitis	Mateos-Toledo, H., Mejía-Ávila, M., Rodríguez-Barreto, Ó., Mejía-Hurtado, J. G., Rojas-Serrano, J., Estrada, A., Castillo-Pedroza, J., Castillo-Castillo, K., Gaxiola, M., Buendía-Roldan, I., & Selman, M.	INCLUDE
Randomized Phase 2 Placebo-Controlled Trial of Nintedanib for the Treatment of Radiation Pneumonitis.	Rimner A, Moore ZR, Lobaugh S, Geyer A, Gelblum DY, Abdulnour RE, Shepherd AF, Shaverdian N, Wu AJ, Cuaron J, Chaft JE, Zauderer MG, Eng J, Riely GJ, Rudin CM, Els NV, Chawla M, McCune M, Li H, Jones DR, Sopka DM, Simone CB 2nd, Mak R, Weinhouse GL, Liao Z, Gomez DR, Zhang Z, Paik PK.	INCLUDE
Evaluation of the efficacy of pirfenidone in progressive chronic hypersensitivity pneumonitis	Eman Shebl, Tarek Hamdy	INCLUDE
The Efficacy and Safety of Pirfenidone Combined With Immunosuppressant Therapy in Connective Tissue Disease-Associated Interstitial Lung Disease: A 24-Week Prospective Controlled Cohort Study	Wang J, Wang X, Qi X, Sun Z, Zhang T, Cui Y, Shu Q.	INCLUDE
Pirfenidone in patients with rapidly progressive interstitial lung disease associated with clinically amyopathic dermatomyositis.	Li T, Guo L, Chen Z, Gu L, Sun F, Tan X, Chen S, Wang X, Ye S.	INCLUDE
Effect of Pirfenidone on Risk of Pulmonary Fibrosis in COVID-19 Patients Experiencing Cytokine Storm	Boshra MS, Abou Warda AE, Sayed MA, Elkomy MH, Alotaibi NH, Mohsen M, Sarhan RM.	EXCLUDE	Ineligible outcome
Real world experience with nintedanib in connective tissue disease-related interstitial lung disease: a retrospective cohort study	Barešić M, Novak S, Perković D, Karanović B, Mirić F, Radić M, Anić B.	EXCLUDE	Wrong study design
Pirfenidone for the prevention of radiation-induced lung injury in patients with locally advanced oesophageal squamous cell carcinoma: a protocol for a randomised controlled trial	Chen C, Zeng B, Xue D, Cao R, Liao S, Yang Y, Li Z, Kang M, Chen C, Xu B.	EXCLUDE	Study protocol
Effectiveness and safety of nintedanib in prevention of pulmonary fibrosis induced by bleomycin in malignant ovarian germ cell tumour: study protocol for a randomised, double-blind, placebo-controlled trial	Li S, Zhang X, Yin M, Zhang T, Zhang R, Yang J, Yang J.	EXCLUDE	Study protocol
Long-term nintedanib treatment for progressive pulmonary fibrosis associated with Hermansky-Pudlak syndrome type 1 followed by lung transplantation	Itoh T, Kawasaki T, Kaiho T, Shikano K, Naito A, Abe M, Suzuki H, Ota M, Yoshino I, Suzuki T.	EXCLUDE	Wrong population
Pirfenidone in fibrotic hypersensitivity pneumonitis: is it ready for prime time?	Assayag D, Chaudhuri N.	EXCLUDE	Wrong study design
Factors Affecting Best-Tolerated Dose of Pirfenidone in Patients with Fibrosing Interstitial Lung Disease	Mandovra NP, Vaidya PJ, Shah RS, Nighojkar AS, Chavhan VB, Lohiya A, Leuppi JD, Leuppi-Taegtmeyer A, Chhajed PN.	EXCLUDE	Wrong study design
Effects of nintedanib in patients with limited cutaneous systemic sclerosis and interstitial lung disease	Allanore Y, Khanna D, Smith V, Aringer M, Hoffmann-Vold AM, Kuwana M, Merkel PA, Stock C, Sambevski S, Denton CP; SENSCIS Trial Investigators.	EXCLUDE	Wrong study design
Nintedanib Therapy Alone and Combined with Mycophenolate in Patients with Systemic Sclerosis-associated Interstitial Lung Disease: Systematic Reviews and Meta-analysis	Herman D, Ghazipura M, Barnes H, Macrea M, Knight SL, Silver RM, Montesi SB, Raghu G, Hossain T.	EXCLUDE	Wrong study design
The effect of deferoxamine on bleomycin-induced lung fibrosis in the hamster	Chandler DB, Fulmer JD.	EXCLUDE	Ineligible outcome
Real-life efficacy and safety of nintedanib in systemic sclerosis-interstitial lung disease: data from an Italian multicentre study	Campochiaro C, De Luca G, Lazzaroni MG, Armentaro G, Spinella A, Vigone B, Ruaro B, Stanziola A, Benfaremo D, De Lorenzis E, Moccaldi B, Bosello SL, Cuomo G, Beretta L, Zanatta E, Giuggioli D, Del Papa N, Airo P, Confalonieri M, Moroncini G, Dagna L, Matucci-Cerinic M.	EXCLUDE	Wrong study design
The efficacy of gabapentin for the treatment of refractory cough associated with interstitial lung disease: study protocol for a randomized, double-blind and placebo-controlled clinical trial	Gao R, Xu X, Wang S, Pu J, Shi C, Wen S, Zhu Y, Tang J, Wang X, Yu L.	EXCLUDE	Study protocol
Efficacy of pirfenidone for the treatment of pulmonary fibrosis: An updated systematic review protocol of randomized controlled trial	Li SM, Lin Y, Liang SS.	EXCLUDE	Study protocol
Pharmacological treatment for connective tissue disease-associated interstitial lung involvement: Protocol for an overview of systematic reviews and meta-analyses	Karassa FB, Bougioukas KI, Pelechas E, Skalkou A, Argyriou E, Haidich AB.	EXCLUDE	Study protocol
Efficacy and Safety of Nintedanib in Patients with Connective Tissue Disease-Interstitial Lung Disease (CTD-ILD): A Real-World Single Center Experience	Boutel M, Boutou A, Pitsiou G, Garyfallos A, Dimitroulas T.	EXCLUDE	Wrong study design
Pirfenidone inhibits cell fibrosis in connective tissue disease-associated interstitial lung disease by targeting the TNF-α/STAT3/KL6 pathway.	Zuo Y, Liu J, Xu H, Li Y, Tao R, Zhang Z.	EXCLUDE	Wrong study design
A Protective Effect of Pirfenidone in Lung Fibroblast-Endothelial Cell Network via Inhibition of Rho-Kinase Activity	Nakamura Y, Shimizu Y, Fujimaki-Shiraishi M, Uchida N, Takemasa A, Niho S.	EXCLUDE	Wrong study design
Correction to: Nintedanib: A Review in Fibrotic Interstitial Lung Diseases	Lamb YN.	EXCLUDE	Ineligible outcome
Effectiveness and Safety of Pirfenidone and Nintedanib for Pulmonary Fibrosis in COVID-19-Induced Severe Pneumonia: An Interventional Study.	Choudhary R, Kumar A, Ali O, Pervez A.	EXCLUDE	Wrong study design
Protective efficacy of pirfenidone in rats with pulmonary fibrosis induced by bleomycin	Demirkol B, Gul S, Cörtük M, Akanıl Fener N, Yavuzsan E, Eren R, Baydili KN, Çekmen MB, Cetinkaya E.	EXCLUDE	Wrong study design
Real-world therapeutic performance of pirfenidone for connective tissue disease-associated interstitial lung diseases	Yuan X, Yu C, Liu S, Shu Q, Duan X, Tang L, Peng L, Zhou S, Wu C, Zhao J, Xu D, Song L, Huang H, Li M, Wang Y, Wang Q, Zeng X.	EXCLUDE	Wrong study design
Comparison of two antifibrotic treatments for lung fibrosis in post-COVID-19 syndrome: A randomized, prospective study	Kerget B, Çil G, Araz Ö, Alper F, Akgün M.	EXCLUDE	Wrong study design
Nintedanib for non-IPF progressive pulmonary fibrosis: 12-month outcome data from a real-world multicentre observational study	Raman L, Stewart I, Barratt SL, Chua F, Chaudhuri N, Crawshaw A, Gibbons M, Hogben C, Hoyles R, Kouranos V, Martinovic J, Mulholland S, Myall KJ, Naqvi M, Renzoni EA, Saunders P, Steward M, Suresh D, Thillai M, Wells AU, West A, Mitchell JA, George PM.	EXCLUDE	Wrong study design
Possible value of antifibrotic drugs in patients with progressive fibrosing non-IPF interstitial lung diseases	Torrisi SE, Kahn N, Wälscher J, Sarmand N, Polke M, Lars K, Eichinger M, Heussel CP, Palmucci S, Sambataro FM, Sambataro G, Sambataro D, Vancheri C, Kreuter M.	EXCLUDE	Wrong population
Effect of Renshen Pingfei Decoction, a traditional Chinese prescription, on IPF induced by Bleomycin in rats and regulation of TGF-β1/Smad3	Chen F, Wang PL, Fan XS, Yu JH, Zhu Y, Zhu ZH.	EXCLUDE	Wrong population
The questionable efficacy of pirfenidone in IPF	Mathai SC, Polito AJ.	EXCLUDE	Wrong population
Poor choice of primary outcome in a clinical trial of pirfenidone in patients with IPF	Levitt J, Gould MK.	EXCLUDE	Wrong population
Investigation of IL-18 and IL-12 in induced sputum of patients with IPF before and after treatment with interferon gamma-1b	Antoniou KM, Tzortzaki EG, Alexandrakis MG, Zervou M, Tzanakis N, Sfiridaki K, Bouros DE, Siafakas NM.	EXCLUDE	Wrong population
Steroids and/or cytotoxic agents should be used early in the management of patients with IPF - the con argument	Field SK.	EXCLUDE	Wrong population
Steroids and/or cytotoxic agents should be used early in the management of patients with IPF--the pro argument	Sharma S.	EXCLUDE	Wrong population
Acute respiratory failure after interferon-gamma therapy in IPF	Carvalho CR, Kairalla RA, Schettino GP.	EXCLUDE	Wrong population
Cinnamic acid mitigates methotrexate-induced lung fibrosis in rats: comparative study with pirfenidone	Abdalhameid E, Abd El-Haleim EA, Abdelsalam RM, Georgy GS, Fawzy HM, Kenawy SA.	EXCLUDE	Wrong study design
Nintedanib vs pirfenidone in the management of COVID-19 lung fibrosis: A single-centre study.	Singh P, Behera D, Gupta S, Deep A, Priyadarshini S, Padhan P.	EXCLUDE	Wrong study design
Effect of nintedanib on acute exacerbations of fibrosing interstitial lung diseases: a national database study in Japan	Urushiyama H, Jo T, Hasegawa W, Yokoyama A, Ando T, Sakamoto Y, Kumazawa R, Uda K, Michihata N, Awano N, Hiroki M, Fushimi K, Yasunaga H, Nagase T.	EXCLUDE	Wrong study design
Real-world experiences: Efficacy and tolerability of pirfenidone in clinical practice.	Fang C, Huang H, Guo J, Ferianc M, Xu Z.	EXCLUDE	Wrong study design
Efficient transfected liposomes co-loaded with pNrf2 and pirfenidone improves safe delivery for enhanced pulmonary fibrosis reversion	Chang X, Liu C, Han YM, Li QL, Guo B, Jiang HL.	EXCLUDE	Wrong study design
Pirfenidone in Progressive Pulmonary Fibrosis: A Systematic Review and Meta-Analysis	Ghazipura M, Mammen MJ, Bissell BD, Macrea M, Herman DD, Hon SM, Kheir F, Khor YH, Knight SL, Raghu G, Wilson KC, Hossain T.	EXCLUDE	Wrong intervention
Statin administration or blocking PCSK9 alleviates airway hyperresponsiveness and lung fibrosis in high-fat diet-induced obese mice	Liang L, Chung SI, Guon TE, Park KH, Lee JH, Park JW.	EXCLUDE	Wrong intervention
Vinpocetine alleviated alveolar epithelial cells injury in experimental pulmonary fibrosis by targeting PPAR-γ/NLRP3/NF-κB and TGF-β1/Smad2/3 pathways	Hussein ZA, Abu-Raghif AR, Tahseen NJ, Rashed KA, Shaker NS, Fawzi HA.	EXCLUDE	Wrong intervention
Resveratrol attenuates inflammation and fibrosis in rheumatoid arthritis-associated interstitial lung disease via the AKT/TMEM175 pathway	Liu N, Fan X, Shao Y, Chen S, Wang T, Yao T, Chen X.	EXCLUDE	Wrong intervention
Sinomenine attenuates pulmonary fibrosis by downregulating TGF-β1/Smad3, PI3K/Akt and NF-κB signaling pathways	Yao F, Xu M, Dong L, Shen X, Shen Y, Jiang Y, Zhu T, Zhang C, Yu G.	EXCLUDE	Wrong comparator
Inhalable FN-binding liposomes or liposome-exosome hybrid bionic vesicles encapsulated microparticles for enhanced pulmonary fibrosis therapy	Wang X, Wan W, Lu J, Liu P.	EXCLUDE	Wrong intervention
Qingfei xieding prescription ameliorates mitochondrial DNA-initiated inflammation in bleomycin-induced pulmonary fibrosis through activating autophagy	Wang Y, He X, Wang H, Hu W, Sun L.	EXCLUDE	Wrong intervention
Simvastatin attenuates silica-induced pulmonary inflammation and fibrosis in rats via the AMPK-NOX pathway	Bo C, Liu F, Zhang Z, Du Z, Xiu H, Zhang Z, Li M, Zhang C, Jia Q.	EXCLUDE	Wrong intervention
Anti-CX3CL1 (fractalkine) monoclonal antibody attenuates lung and skin fibrosis in sclerodermatous graft-versus-host disease mouse model	Hasegawa T, Utsunomiya A, Chino T, Kasamatsu H, Shimizu T, Matsushita T, Obara T, Ishii N, Ogasawara H, Ikeda W, Imai T, Oyama N, Hasegawa M.	EXCLUDE	Wrong intervention
Effects of a Hydrolyzed Lignin Derivative on Bleomycin-Induced Pulmonary Fibrosis in Mice	Gubareva EA, Golubev AG, Semenov AL, Yurova MN, Kruglov SS, Radetskaya EA.	EXCLUDE	Wrong intervention
Drugs targeting CTGF in the treatment of pulmonary fibrosis	Qiu Y, Que Y, Ding Z, Zhang S, Wei R, Xia J, Lin Y.	EXCLUDE	Wrong intervention
DNA-PKcs/AKT1 inhibits epithelial-mesenchymal transition during radiation-induced pulmonary fibrosis by inducing ubiquitination and degradation of Twist1	Yan Z, Zhu J, Liu Y, Li Z, Liang X, Zhou S, Hou Y, Chen H, Zhou L, Wang P, Ao X, Gao S, Huang X, Zhou PK, Gu Y.	EXCLUDE	Wrong intervention
JAK2 inhibitors improve RA combined with pulmonary fibrosis in rats by downregulating SMAD3 phosphorylation	Wei Y, Wang D, Wu J, Zhang J.	EXCLUDE	Wrong intervention
Qingkailing granule alleviates pulmonary fibrosis by inhibiting PI3K/AKT and SRC/STAT3 signaling pathways	Li H, Xin G, Zhou Q, Yu X, Wan C, Wang Y, Wen A, Zhang K, Zhang B, Cao Y, Huang W.	EXCLUDE	Wrong intervention
Role and targeting of the AGC kinase family in pulmonary fibrosis (Review)	Mei C, Chen T, Huang X, Xiong C, Chen S, Li Y.	EXCLUDE	Wrong intervention
Kefir peptides mitigate bleomycin-induced pulmonary fibrosis in mice through modulating oxidative stress, inflammation and gut microbiota	Lan YW, Chen YC, Yen CC, Chen HL, Tung MC, Fan HC, Chen CM.	EXCLUDE	Wrong intervention
AI serves up target and inhibitor for lung fibrosis	Kingwell K.	EXCLUDE	Wrong intervention
Mangiferin alleviates diabetic pulmonary fibrosis in mice via inhibiting endothelial-mesenchymal transition through AMPK/FoxO3/SIRT3 axis	Fu TL, Li GR, Li DH, He RY, Liu BH, Xiong R, Xu CZ, Lu ZL, Song CK, Qiu HL, Wang WJ, Zou SS, Yi K, Li N, Geng Q.	EXCLUDE	Wrong intervention
Pulmonary siRNA Delivery with Sophisticated Amphiphilic Poly(Spermine Acrylamides) for the Treatment of Lung Fibrosis	Adams F, Zimmermann CM, Baldassi D, Pehl TM, Weingarten P, Kachel I, Kränzlein M, Jürgens DC, Braubach P, Alexopoulos I, Wygrecka M, Merkel OM.	EXCLUDE	Wrong intervention
Design and Synthesis of Novel Ultralong-Acting Peptides as EDP-EBP Interaction Inhibitors for Pulmonary Fibrosis Treatment	Wang Y, Xue F, Cheng W, Zhao Q, Song N, Shi Z, Liu H, Li Y, Tang Q, Liu Q, Wang Y, Zhang F, Jiang X.	EXCLUDE	Wrong intervention
Pharmacological inhibition of the ACE/Ang-2/AT1 axis alleviates mechanical ventilation-induced pulmonary fibrosis	Feng J, Huang X, Xu Q, Tang R, Zhou Y, Qin S, Xing S, Gao Y, Mei S, He Z.	EXCLUDE	Wrong intervention
L-arginine mitigates bleomycin-induced pulmonary fibrosis in rats through regulation of HO-1/PPAR-γ/β-catenin axis	Alhakamy NA, Alamoudi AJ, Asfour HZ, Ahmed OAA, Abdel-Naim AB, Aboubakr EM.	EXCLUDE	Wrong intervention
Favipiravir ameliorates bleomycin-induced pulmonary fibrosis by reprogramming M1/M2 macrophage polarization	Zhang R, Jiang Q, Gao S, Zhang H, Xia Q, Liu B, Zhu J, Jiang H, Zhao R, Dong H, Li X, Zhang Y, Yang C, Gu X, Sun L, Zhou H.	EXCLUDE	Wrong intervention
Paclitaxel Aggravating Radiation-Induced Pulmonary Fibrosis Is Associated with the Down-Regulation of the Negative Regulatory Function of Spry2	Zheng J, Wu J, Xie L, Huang Y, Hong J, Chen C.	EXCLUDE	Wrong intervention
Maximizing the Therapeutic Effect of Endothelin Receptor Antagonists in Pulmonary Fibrosis: A Paradigm for Treating the Disease	Cantor J.	EXCLUDE	Wrong intervention
Bletilla striata polysaccharide attenuated the progression of pulmonary fibrosis by inhibiting TGF-β1/Smad signaling pathway	Wang S, Yu J, Liu Y, Yu J, Ma Y, Zhou L, Liu X, Liu L, Li W, Niu X.	EXCLUDE	Wrong intervention
Under the dual effect of inflammation and pulmonary fibrosis, CTD-ILD patients possess a greater susceptibility to VTE	Jiang W, Jia W, Dong C.	EXCLUDE	Wrong intervention
Sinomenine attenuates bleomycin-induced pulmonary fibrosis, inflammation, and oxidative stress by inhibiting TLR4/NLRP3/TGFβ signaling	Liu Y, Chen H, Wu Y, Ai F, Li W, Peng H, Gui F, Yu B, Chen Z.	EXCLUDE	Wrong intervention
Pyrroloquinoline quinone ameliorates PM2.5-induced pulmonary fibrosis through targeting epithelial-mesenchymal transition	Chao CC, Hsiao SY, Kao WC, Chiou PC, Huang CC, Wang MT, Chen PC.	EXCLUDE	Wrong intervention
A Randomized Phase 1 Evaluation of Deupirfenidone, a Novel Deuterium-Containing Drug Candidate for Interstitial Lung Disease and Other Inflammatory and Fibrotic Diseases	Chen MC, Korth CC, Harnett MD, Elenko E, Lickliter JD.	EXCLUDE	Ineligible outcome
Combination Therapy with Rituximab, Tofacitinib and Pirfenidone in a Patient with Rapid Progressive Interstitial Lung Disease (RP-ILD) Due to MDA5 Antibody-Associated Dermatomyositis: A Case Report	Yen TH, Tseng CW, Wang KL, Fu PK.	EXCLUDE	Ineligible outcome
Effects of pirfenidone on renal function in patients with interstitial pneumonia	Matsumoto J, Sunohara K, Mori Y, Nagaya H, Inaba S.	EXCLUDE	Ineligible outcome
Inhibitory effect of pirfenidone on pulmonary fibrosis in patients with acute paraquat poisoning	Ren W, Chen Y, Wang Y, Wang C, Tian M, Gu X, Lv W.	EXCLUDE	Ineligible outcome
Case Report: Successful Treatment of Refractory Interstitial Lung Disease With Cyclosporine A and Pirfenidone in a Child With SLE	Deng L, Chen Y, Hu X, Zhou J, Zhang Y.	EXCLUDE	Ineligible outcome
Novel approach for attenuation of pirfenidone-induced digestive symptoms: a respirable powder formulation of pirfenidone	Seto Y, Suzuki G, Aoki A, Kaneko Y, Kato M, Sato H, Onoue S.	EXCLUDE	Ineligible outcome
Combination of Niclosamide and Pirfenidone Alleviates Pulmonary Fibrosis by Inhibiting Oxidative Stress and MAPK/Nf-κB and STATs Regulated Genes	Wanas H, Elbadawy HM, Almikhlafi MA, Hamoud AE, Ali EN, Galal AM.	EXCLUDE	Wrong study design
Pirfenidone-induced photolichenoid drug eruption	Dwivedi N, Witherspoon J, Yong-Gee S.	EXCLUDE	Wrong study design
Pirfenidone ameliorates pulmonary inflammation and fibrosis in a rat silicosis model by inhibiting macrophage polarization and JAK2/STAT3 signaling pathways	Tang Q, Xing C, Li M, Jia Q, Bo C, Zhang Z.	EXCLUDE	Wrong study design
Pirfenidone exacerbates Th2-driven vasculopathy in a mouse model of systemic sclerosis-associated interstitial lung disease	Birnhuber A, Jandl K, Biasin V, Fließer E, Valzano F, Marsh LM, Krolczik C, Olschewski A, Wilhelm J, Toller W, Heinemann A, Olschewski H, Wygrecka M, Kwapiszewska G.	EXCLUDE	Wrong study design
Inhaled nintentanib, pirfenidone and macitentan for pulmonary fibrosis: a laboratory experiment	Zarogoulidis P, Petridis D, Huang H, Bai C, Oikonomou P, Nikolaou C, Matthaios D, Perdikouri EI, Papadopoulos V, Petanidis S, Kosmidis C, Charalampidis C, Hohenforst-Schmidt W, Kougkas N, Sardeli C.	EXCLUDE	Wrong study design
Efficacy and safety of the combination of modern medicine and traditional Chinese medicine in pulmonary fibrosis caused by novel coronavirus disease: A protocol for Bayesian network meta-analysis	Li F, Wang G, Zhang W, Zhang C.	EXCLUDE	Study protocol
Increased CTGF expression in alveolar epithelial cells by cyclic mechanical stretch: Its mechanism and the therapeutic effect of pirfenidone	Aoyama J, Saito Y, Matsuda K, Tanaka T, Kamio K, Gemma A, Seike M.	EXCLUDE	Ineligible outcome
"Nintedanib in children and adolescents with fibrosing interstitial lung diseases." R. Deterding, L.R. Young, E.M. DeBoer, D. Warburton, S. Cunningham, N. Schwerk, K.R. Flaherty, K.K. Brown, M. Dumistracel, E. Erhardt, J. Bertulis, M. Gahlemann, S. Stowasser and M. Griese for the InPedILD trial investigators. Eur Respir J 2023; 61: 2201512		EXCLUDE	Ineligible outcome
Efficacy and Tolerability of Nintedanib in Idiopathic-Inflammatory-Myopathy-Related Interstitial Lung Disease: A Pilot Study.	Liang J, Cao H, Yang Y, Ke Y, Yu Y, Sun C, Yue L, Lin J.	EXCLUDE	Ineligible outcome
Development of microscopic polyangiitis following idiopathic pleuroparenchymal l fibroelastosis: A case report	Fujisaki M, Higuchi T, Konda N, Hirahara S, Watanabe K, Yamada R, Motoyama R, Yamaguchi R, Katsumata Y, Kawaguchi Y, Harigai M.	EXCLUDE	Wrong population
Anti-Ku antibody-positive systemic sclerosis and idiopathic inflammatory myopathies overlap syndrome in children: a report of two cases and a review of the literature	Kanda S, Shimbo A, Nakamura Y, Matsuno R, Kaneko S, Irabu H, Kaneko K, Shimizu M.	EXCLUDE	Wrong population
Intravenous cyclophosphamide improves functional outcomes in interstitial lung disease related to idiopathic inflammatory myopathies	Moreno-Torres V, Martín-Iglesias D, Vivero F, González-Echavarri C, García-Moyano M, Enghelmayer JI, Malfante P, Gaser A, Ruiz-Irastorza G; EPIMAR cohort Investigators.	EXCLUDE	Wrong population
The role of bDMARDs in idiopathic inflammatory myopathies: A systematic literature review	Grazzini S, Rizzo C, Conticini E, D'Alessandro R, La Barbera L, D'Alessandro M, Falsetti P, Bargagli E, Guggino G, Cantarini L, Frediani B.	EXCLUDE	Wrong population
Autoimmune Pulmonary Alveolar Proteinosis during the Treatment of Idiopathic Inflammatory Myopathy	Shijubou N, Sawai T, Hatakeyama T, Munakata S, Yamazoe M, Chiba H.	EXCLUDE	Wrong population
Total flavonoids of Oxytropis falcata Bunge have a positive effect on idiopathic pulmonary fibrosis by inhibiting the TGF-β1/Smad signaling pathway	Li XZ, Wang XL, Wang YJ, Liang QK, Li Y, Chen YW, Ming HX.	EXCLUDE	Wrong population
Effectiveness and safety of ruxolitinib for the treatment of refractory systemic idiopathic juvenile arthritis like associated with interstitial lung disease : a case report	Bader-Meunier B, Hadchouel A, Berteloot L, Polivka L, Béziat V, Casanova JL, Lévy R.	EXCLUDE	Wrong population
Response to: 'Effectiveness and safety of ruxolitinib for the treatment of refractory systemic idiopathic juvenile arthritis like associated with interstitial lung disease: case report' by Bader-Meunier et al	Saper VE, Chen G, Khatri P, Mellins ED.	EXCLUDE	Wrong population
Efficacy of tocilizumab for interstitial lung disease associated with polyarticular juvenile idiopathic arthritis	Maruyama Y, Shigemura T, Kobayashi N, Nakazawa Y.	EXCLUDE	Wrong population
Incidence of acute exacerbation of idiopathic pulmonary fibrosis in patients receiving antifibrotic agents: Real-world experience	Isshiki T, Sakamoto S, Yamasaki A, Shimizu H, Miyoshi S, Nakamura Y, Homma S, Kishi K.	EXCLUDE	Wrong population
Mycophenolate in idiopathic inflammatory myositis: outcome data of a large South Asian cohort	Nair AM, Mathew J, Goel R, Chebbi P, Mathew AJ, Arvind G, Yadav B, Rebekah G, Prakash JAJ, Danda D.	EXCLUDE	Wrong population
High CD200 Expression on T CD4+ and T CD8+ Lymphocytes as a Non-Invasive Marker of Idiopathic Pulmonary Hypertension-Preliminary Study	Tomaszewski M, Grywalska E, Topyła-Putowska W, Błaszczak P, Kurzyna M, Roliński J, Kopeć G.	EXCLUDE	Wrong population
A Phase 2 Study of Atezolizumab for Pretreated NSCLC With Idiopathic Interstitial Pneumonitis	Ikeda S, Kato T, Kenmotsu H, Ogura T, Iwasawa S, Sato Y, Harada T, Kubota K, Tokito T, Okamoto I, Furuya N, Yokoyama T, Hosokawa S, Iwasawa T, Yamanaka T, Okamoto H.	EXCLUDE	Wrong population
Preparation, optimization, and in vivo evaluation of an inhaled solution of total saponins of Panax notoginseng and its protective effect against idiopathic pulmonary fibrosis	Liu M, Zhang T, Zang C, Cui X, Li J, Wang G.	EXCLUDE	Wrong population
Acute severe idiopathic lymphoid interstitial pneumonia: A case report	Lamkouan Y, Dury S, Perotin JM, Picot R, Durlach A, Passouant O, Sandu S, Dewolf M, Dumazet A, Lebargy F, Deslee G, Launois C.	EXCLUDE	Wrong population
Treatment of idiopathic inflammatory myositis associated interstitial lung disease: A systematic review and meta-analysis	Barba T, Fort R, Cottin V, Provencher S, Durieu I, Jardel S, Hot A, Reynaud Q, Lega JC.	EXCLUDE	Wrong population
Antifibrotic drugs as treatment of nonidiopathic pulmonary fibrosis interstitial pneumonias: the time is now (?)	Kreuter M, Wälscher J, Behr J.	EXCLUDE	Wrong population
Effects of Feiwei granules in the treatment of idiopathic pulmonary fibrosis: a randomized and placebo-controlled trial	Yu Y, Sun Z, Shi L, Zhang Y, Zhou Z, Zhang S, Chao E.	EXCLUDE	Wrong population
Pirfenidone-induced severe phototoxic reaction in a patient with idiopathic lung fibrosis	Papakonstantinou E, Prasse A, Schacht V, Kapp A, Raap U.	EXCLUDE	Wrong population
Cyclophosphamide treatment for idiopathic inflammatory myopathies and related interstitial lung disease: a systematic review	Ge Y, Peng Q, Zhang S, Zhou H, Lu X, Wang G.	EXCLUDE	Wrong population
Tacrolimus in idiopathic inflammatory myopathy-associated interstitial lung disease: defining roles and responders	Gordon P, Gooptu B.	EXCLUDE	Wrong population
Evaluation of WO2013117503 and WO2013117504: the use of PI3K inhibitors to treat cough or idiopathic pulmonary fibrosis	Norman P.	EXCLUDE	Wrong population
Idiopathic non-specific interstitial pneumonitis responsive to transplant-associated immunosuppression	Woodrow JP, Nathan SD, Shlobin OA.	EXCLUDE	Wrong population
First in class, potent, and orally bioavailable NADPH oxidase isoform 4 (Nox4) inhibitors for the treatment of idiopathic pulmonary fibrosis	Laleu B, Gaggini F, Orchard M, Fioraso-Cartier L, Cagnon L, Houngninou-Molango S, Gradia A, Duboux G, Merlot C, Heitz F, Szyndralewiez C, Page P.	EXCLUDE	Wrong population
Non-steroid agents for idiopathic pulmonary fibrosis	Spagnolo P, Del Giovane C, Luppi F, Cerri S, Balduzzi S, Walters EH, D'Amico R, Richeldi L.	EXCLUDE	Wrong population
Investigational approaches to therapies for idiopathic pulmonary fibrosis	Gomer RH, Lupher ML Jr.	EXCLUDE	Wrong population
Quality of life and dyspnoea in patients treated with bosentan for idiopathic pulmonary fibrosis (BUILD-1)	Raghu G, King TE Jr, Behr J, Brown KK, du Bois RM, Leconte I, Roux S, Swigris J.	EXCLUDE	Wrong population
Optimal treatment for idiopathic pulmonary fibrosis	Maher TM, Wells AU.	EXCLUDE	Wrong population
Bosentan for idiopathic pulmonary fibrosis	King TE Jr.	EXCLUDE	Wrong population
Etanercept for idiopathic pulmonary fibrosis: lessons on clinical trial design	Jackson RM, Fell CD.	EXCLUDE	Wrong population
Treatment of idiopathic pulmonary fibrosis with etanercept: an exploratory, placebo-controlled trial	Raghu G, Brown KK, Costabel U, Cottin V, du Bois RM, Lasky JA, Thomeer M, Utz JP, Khandker RK, McDermott L, Fatenejad S.	EXCLUDE	Wrong population
Targeting the endothelin pathway in the idiopathic pulmonary fibrosis: the role of bosentan	Antoniu SA.	EXCLUDE	Wrong population
Thalidomide inhibits the intractable cough of idiopathic pulmonary fibrosis	Horton MR, Danoff SK, Lechtzin N.	EXCLUDE	Wrong population
Pharmacotherapy in patients with idiopathic pulmonary fibrosis	Nagai S, Handa T, Kim D.	EXCLUDE	Wrong population
Somatostatin analogs for idiopathic pulmonary fibrosis therapy	Antoniu SA.	EXCLUDE	Wrong population
The role of urokinase in idiopathic pulmonary fibrosis and implication for therapy	Gharaee-Kermani M, Hu B, Phan SH, Gyetko MR.	EXCLUDE	Wrong population
Acute exacerbation of idiopathic pulmonary fibrosis: a systematic review	Agarwal R, Jindal SK.	EXCLUDE	Wrong population
Effects of anti-CD20 monoclonal antibody as a rescue treatment for ANCA-associated idiopathic systemic vasculitis with or without overt renal involvement	Roccatello D, Baldovino S, Alpa M, Rossi D, Napoli F, Naretto C, Cavallo R, Giachino O.	EXCLUDE	Wrong population
Potential role of statin use in idiopathic pulmonary fibrosis	Santana AN, Kairalla RA, Carvalho CR.	EXCLUDE	Wrong population
Colchicine, cyclophosphamide and prednisone in the treatment of mild-moderate idiopathic pulmonary fibrosis: comparison of three currently available therapeutic regimens	Fiorucci E, Lucantoni G, Paone G, Zotti M, Li BE, Serpilli M, Regimenti P, Cammarella I, Puglisi G, Schmid G.	EXCLUDE	Wrong population
The bleomycin animal model: a useful tool to investigate treatment options for idiopathic pulmonary fibrosis?	Moeller A, Ask K, Warburton D, Gauldie J, Kolb M.	EXCLUDE	Wrong population
BUILD-1: a randomized placebo-controlled trial of bosentan in idiopathic pulmonary fibrosis	King TE Jr, Behr J, Brown KK, du Bois RM, Lancaster L, de Andrade JA, Stähler G, Leconte I, Roux S, Raghu G.	EXCLUDE	Wrong population
Current and emerging drugs for idiopathic pulmonary fibrosis	Gharaee-Kermani M, Hu B, Thannickal VJ, Phan SH, Gyetko MR.	EXCLUDE	Wrong population
Effects of antifibrotic agents on TGF-beta1, CTGF and IFN-gamma expression in patients with idiopathic pulmonary fibrosis	Tzortzaki EG, Antoniou KM, Zervou MI, Lambiri I, Koutsopoulos A, Tzanakis N, Plataki M, Maltezakis G, Bouros D, Siafakas NM.	EXCLUDE	Wrong population
Safety and tolerability of bosentan in idiopathic pulmonary fibrosis: an open label study	Günther A, Enke B, Markart P, Hammerl P, Morr H, Behr J, Stähler G, Seeger W, Grimminger F, Leconte I, Roux S, Ghofrani HA.	EXCLUDE	Wrong population
Sildenafil improves walk distance in idiopathic pulmonary fibrosis	Collard HR, Anstrom KJ, Schwarz MI, Zisman DA.	EXCLUDE	Wrong population
Organizing pneumonia and lymphoplasmacytic inflammation predict treatment response in idiopathic pulmonary fibrosis	Collard HR, Cool CD, Leslie KO, Curran-Everett D, Groshong S, Brown KK.	EXCLUDE	Wrong population
Pathogenetic pathways and novel pharmacotherapeutic targets in idiopathic pulmonary fibrosis	Antoniou KM, Pataka A, Bouros D, Siafakas NM.	EXCLUDE	Wrong population
IL-10: Another therapeutic target in idiopathic pulmonary fibrosis?	Millar AB.	EXCLUDE	Wrong population
Long-term clinical effects of interferon gamma-1b and colchicine in idiopathic pulmonary fibrosis	Antoniou KM, Nicholson AG, Dimadi M, Malagari K, Latsi P, Rapti A, Tzanakis N, Trigidou R, Polychronopoulos V, Bouros D.	EXCLUDE	Wrong population
Anticoagulant therapy and idiopathic pulmonary fibrosis	Kinder BW, Collard HR, King TE Jr.	EXCLUDE	Wrong population
Pirfenidone for the treatment of idiopathic pulmonary fibrosis	Antoniu SA.	EXCLUDE	Wrong population
Targeting genes for treatment in idiopathic pulmonary fibrosis: challenges and opportunities, promises and pitfalls	Ask K, Martin GE, Kolb M, Gauldie J.	EXCLUDE	Wrong population
Current perspectives on the treatment of idiopathic pulmonary fibrosis	Walter N, Collard HR, King TE Jr.	EXCLUDE	Wrong population
Idiopathic pulmonary fibrosis: a decade of progress	Swigris JJ, Brown KK.	EXCLUDE	Wrong population
Antioxidant therapy in idiopathic pulmonary fibrosis: hope is kindled	Wells AU.	EXCLUDE	Wrong population
Therapeutic management of idiopathic pulmonary fibrosis: an evidence-based approach	Nathan SD.	EXCLUDE	Wrong population
Survival in idiopathic pulmonary fibrosis-cytotoxic agents compared to corticosteroids	Pereira CA, Malheiros T, Coletta EM, Ferreira RG, Rubin AS, Otta JS, Rocha NS.	EXCLUDE	Wrong population
Beneficial effect of polymyxin B-immobilized fiber column (PMX) hemoperfusion treatment on acute exacerbation of idiopathic pulmonary fibrosis	Seo Y, Abe S, Kurahara M, Okada D, Saito Y, Usuki J, Azuma A, Koizumi K, Kudoh S.	EXCLUDE	Wrong population
Steroid and/or other immunosuppressive therapies in idiopathic interstitial pneumonias: have they still a role?	Luppi F, Cerri S, Richeldi L.	EXCLUDE	Wrong population
The use of interferon-alpha in a small cohort of patients with a type of idiopathic pulmonary fibrosis, probably post-cryoglobulinaemia, hepatitis C virus related	Tarantino G, Conca P, Ariello M, Mastrolia M, Di Minno MN.	EXCLUDE	Wrong population
Antioxidant therapy for idiopathic pulmonary fibrosis	Hunninghake GW.	EXCLUDE	Wrong population
High-dose acetylcysteine in idiopathic pulmonary fibrosis	Demedts M, Behr J, Buhl R, Costabel U, Dekhuijzen R, Jansen HM, MacNee W, Thomeer M, Wallaert B, Laurent F, Nicholson AG, Verbeken EK, Verschakelen J, Flower CD, Capron F, Petruzzelli S, De Vuyst P, van den Bosch JM, Rodriguez-Becerra E, Corvasce G, Lankhorst I, Sardina M, Montanari M; IFIGENIA Study Group.	EXCLUDE	Wrong population
Emerging drugs for idiopathic pulmonary fibrosis	Thannickal VJ, Flaherty KR, Hyzy RC, Lynch JP 3rd.	EXCLUDE	Wrong population
Pirfenidone for the treatment of idiopathic pulmonary fibrosis: therapeutic potential prompts further investigation	Antoniu SA.	EXCLUDE	Wrong population
A critical assessment of treatment options for idiopathic pulmonary fibrosis	Shah NR, Noble P, Jackson RM, King TE Jr, Nathan SD, Padilla M, Raghu G, Rhodes MB, Schwarz M, Tino G, Dubois RW.	EXCLUDE	Wrong population
Current and future therapeutic approaches in idiopathic pulmonary fibrosis	Bouros D, Antoniou KM.	EXCLUDE	Wrong population
Interferon gamma-1b in the treatment of idiopathic pulmonary fibrosis	Pacanowski MA, Amsden GW.	EXCLUDE	Wrong population
Anticoagulant therapy for idiopathic pulmonary fibrosis	Kubo H, Nakayama K, Yanai M, Suzuki T, Yamaya M, Watanabe M, Sasaki H.	EXCLUDE	Wrong population
A pilot study of aerosolized N-acetylcysteine for idiopathic pulmonary fibrosis	Tomioka H, Kuwata Y, Imanaka K, Hashimoto K, Ohnishi H, Tada K, Sakamoto H, Iwasaki H.	EXCLUDE	Wrong population
Interferon-gamma1b therapy in idiopathic pulmonary fibrosis: a metaanalysis	Bajwa EK, Ayas NT, Schulzer M, Mak E, Ryu JH, Malhotra A.	EXCLUDE	Wrong population
Treatment of idiopathic pulmonary fibrosis: is there anything new?	Abdelaziz MM, Samman YS, Wali SO, Hamad MM.	EXCLUDE	Wrong population
Is idiopathic pulmonary fibrosis now treatable?	du Bois RM.	EXCLUDE	Wrong population
Double-blind, placebo-controlled trial of pirfenidone in patients with idiopathic pulmonary fibrosis	Azuma A, Nukiwa T, Tsuboi E, Suga M, Abe S, Nakata K, Taguchi Y, Nagai S, Itoh H, Ohi M, Sato A, Kudoh S.	EXCLUDE	Wrong population
Cyclophosphamide and low-dose prednisolone in idiopathic pulmonary fibrosis and fibrosing nonspecific interstitial pneumonia	Kondoh Y, Taniguchi H, Yokoi T, Nishiyama O, Ohishi T, Kato T, Suzuki K, Suzuki R.	EXCLUDE	Wrong population
Molecular mechanisms of and possible treatment strategies for idiopathic pulmonary fibrosis	Gharaee-Kermani M, Phan SH.	EXCLUDE	Wrong population
Health-related quality of life among patients with idiopathic pulmonary fibrosis	Swigris JJ, Gould MK, Wilson SR.	EXCLUDE	Wrong population
Assessing prognostic factors correlating with response to nintedanib for connective tissue disease-associated interstitial lung disease: A real-world single-center study	Kokubu H, Takeuchi S, Tozawa T, Hisada S, Yamada Y, Itoh Y, Kodera M.	EXCLUDE	Ineligible outcome
Nintedanib for progressive fibrosing interstitial lung disease: how many meet criteria in a UK district general hospital systemic sclerosis cohort?	Ho GN, Douglas KMJ.	EXCLUDE	Ineligible outcome
Nintedanib for systemic sclerosis-associated interstitial lung disease	Rahimi S.	EXCLUDE	Wrong study design
A Double Blind, Randomized, Placebo-controlled Trial Evaluating the Efficacy and Safety of Nintedanib Over 52 Weeks in Chinese Patients With Chronic Fibrosing ILDs With a Progressive Phenotype	Boehringer Ingelheim	EXCLUDE	Ongoing trials/Not published
A Double Blind, Randomized, Placebo-controlled Trial Evaluating the Efficacy and Safety of Nintedanib Over 52 Weeks in Patients With Progressive Fibrosing Coal Mine Dust-Induced Interstitial Lung Disease (PF-CMD-ILD)	Rahul Sangani et al.	EXCLUDE	Ongoing trials/Not published
Tolerability and Safety of Nintedanib in Myositis Associated Interstitial Lung Disease: a Pilot Study	Deborah Assayag et al.	EXCLUDE	Ongoing trials/Not published
A Study of the Efficacy and Safety of Pirfenidone vs. Nintedanib in the Treatment of Fibrotic Lung Disease After Coronavirus Disease-19 Pneumonia	Not available	EXCLUDE	Ongoing trials/Not published
Early Nintedanib Deployment in COVID-19 Interstitial Lung Disease	Maria Padilla et al.	EXCLUDE	Ongoing trials/Not published
Some aspects of therapy in the non-healing granulomas of Wegener and Stewart	Pashley NR, Levitt MN.	EXCLUDE	Wrong study design
Nintedanib for the Treatment of SARS-Cov-2 Induced Pulmonary Fibrosis	Boehringer Ingelheim	EXCLUDE	Ongoing trials/Not published
Efficacy and Safety of Nintedanib Ethanesulfonate Soft Capsule in the Treatment of Pulmonary Fibrosis in Patients With Moderate to Severe COVID-9(COVID 19) : a Single-center, Randomized, Placebo-controlled Study	Huilan Zhang et al.	EXCLUDE	Ongoing trials/Not published
Therapeutic potential of Angelica sinensis in addressing organ fibrosis: A comprehensive review	Zhi X, Ren C, Li Q, Xi H, Li D, Chen Q, Lv X, Gao X, Wu X, Wang C, Jiang B, Mao Z, Jiang H, Liu K, Zhao X, Li Y.	EXCLUDE	Wrong intervention
Niclosamide - encapsulated lipid nanoparticles for the reversal of pulmonary fibrosis	Yu Y, Liu H, Yuan L, Pan M, Bei Z, Ye T, Qian Z.	EXCLUDE	Wrong intervention
Ivermectin ameliorates bleomycin-induced lung fibrosis in male rats by inhibiting the inflammation and oxidative stress	Habibi Razi F, Mohammad Jafari R, Manavi MA, Sheibani M, Rashidian A, Tavangar SM, Beighmohammadi MT, Dehpour AR.	EXCLUDE	Wrong intervention
The XPO1 inhibitor selinexor ameliorates bleomycin-induced pulmonary fibrosis in mice via GBP5/NLRP3 inflammasome signaling	Zhang J, Zhang Y, Chen Q, Qi Y, Zhang X.	EXCLUDE	Wrong intervention
Inhibition of bleomycin-induced pulmonary fibrosis in SD rats by sea cucumber peptides	Wu J, Chen Y, Zhang J, Cheng J, Chen Y, Wu T, Zhang M.	EXCLUDE	Wrong intervention
Ferroptosis Mediates Pulmonary Fibrosis: Implications for the Effect of Astragalus and Panax notoginseng Decoction	Wen J, Wang C, Song LY, Wang YY, Liang PT, Pang WL, Yin W, Zhang Q, Zhao WT, Sun XP, Yan JY, Yang ZS.	EXCLUDE	Wrong intervention
Novel inhalation therapy in pulmonary fibrosis: principles, applications and prospects	Zheng M, Zhu W, Gao F, Zhuo Y, Zheng M, Wu G, Feng C.	EXCLUDE	Wrong intervention
Modeling mechanical activation of macrophages during pulmonary fibrogenesis for targeted anti-fibrosis therapy	Xu Y, Ying L, Lang JK, Hinz B, Zhao R.	EXCLUDE	Wrong intervention
Silica-induced macrophage pyroptosis propels pulmonary fibrosis through coordinated activation of relaxin and osteoclast differentiation signaling to reprogram fibroblasts	Tian J, Song D, Peng Y, Zhang J, Ma L, Chen Z, Liang L, Zhang Z, Yun X, Zhang L.	EXCLUDE	Wrong intervention
Targeting progranulin alleviated silica particles-induced pulmonary inflammation and fibrosis via decreasing Il-6 and Tgf-β1/Smad	Zhao M, Wang M, Chen X, Gao Y, Chen Q, Wang L, Bao Q, Sun D, Du W, Xu Y, Xie L, Jiang X, Zhang L, Peng L, Zhang B, Yao Y.	EXCLUDE	Wrong intervention
Targeted inhibition of transforming growth factor-β type I receptor by AZ12601011 improves paraquat poisoning-induced multiple organ fibrosis	Zhang H, Yang H, Liu XM, Ying J, Zu T, Jiang J, Liu MM, Jin J.	EXCLUDE	Wrong intervention
Astragaloside IV restrains pulmonary fibrosis progression via the circ_0008898/miR-211-5p/HMGB1 axis	Zhu M, Zhao L, Zhang X, Zhao R.	EXCLUDE	Wrong intervention
Targeting iron-metabolism:a potential therapeutic strategy for pulmonary fibrosis	Sun Y, Ren Y, Song LY, Wang YY, Li TG, Wu YL, Li L, Yang ZS.	EXCLUDE	Wrong intervention
Phœnix dactylifera, L. seed oil alleviates Bleomycin-induced pulmonary fibrosis and oxidative stress in Wistar rats	Bahri S, Abdennabi R, Chaker A, Nahdi A, Elgheryeni A, Mlika M, Jameleddine S.	EXCLUDE	Wrong intervention
Salvia miltiorrhiza Bunge extract and Przewalskin ameliorate Bleomycin-induced pulmonary fibrosis by inhibition of apoptosis, oxidative stress and collagen deposition via the TGF-β1 pathway	Zeng M, Feng A, Ren Y, Zhang Q, Wang R, Zhang B, Liu M, Guo P, Zhang Y, Lyu J, Zheng X.	EXCLUDE	Wrong intervention
Tanshinone IIA alleviates bleomycin-induced pulmonary fibrosis by inhibiting Zbtb16	Zhang H, Qiu J, Zhao Q, Zhang Y, Zheng H, Dou Z, Yan Y.	EXCLUDE	Wrong intervention
Genistein alleviates pulmonary fibrosis by inactivating lung fibroblasts	Kwon SH, Chung H, Seo JW, Kim HS.	EXCLUDE	Wrong intervention
The role and regulation of SIRT1 in pulmonary fibrosis	Ma X, Jiang M, Ji W, Yu M, Tang C, Tian K, Gao Z, Su L, Tang J, Zhao X.	EXCLUDE	Wrong intervention
Capsaicin ameliorate pulmonary fibrosis via antioxidant Nrf-2/ PPAR- γ pathway activation and inflammatory TGF-β1/ NF-κB/COX II pathway inhibition	Abdulaal WH, Asfour HZ, Helmi N, Al Sadoun H, Eldakhakhny B, Alhakamy NA, Alqarni HM, Alzahrani SAM, El-Moselhy MA, Sharkawi SS, Aboubakr EM.	EXCLUDE	Wrong intervention
The Sphingolipid-Modulating Drug Opaganib Protects against Radiation-Induced Lung Inflammation and Fibrosis: Potential Uses as a Medical Countermeasure and in Cancer Radiotherapy	Maines LW, Keller SN, Smith RA, Green CL, Smith CD.	EXCLUDE	Wrong intervention
New tricks for old drugs- praziquantel ameliorates bleomycin-induced pulmonary fibrosis in mice	Zeng Y, Hu R, Ma W, Ding Y, Zhou Y, Peng X, Feng L, Cheng Q, Luo Z.	EXCLUDE	Wrong intervention
Qingfei Tongluo Mixture Attenuates Bleomycin-Induced Pulmonary Inflammation and Fibrosis through mTOR-Dependent Autophagy in Rats	Ge S, Guo Z, Xiao T, Sun P, Yang B, Ying Y.	EXCLUDE	Wrong intervention
Therapeutic management of fibrosis in systemic sclerosis patients - an analysis from the Swiss EUSTAR cohort	Windirsch K, Jordan S, Becker MO, Bruni C, Dobrota R, Elhai M, Garaiman IA, Mihai CM, Iudici M, Hasler P, Ribi C, Maurer B, Gabrielli A, Hoffmann-Vold AM, Distler O.	EXCLUDE	Wrong intervention
HSP70 Is a Critical Regulator of HSP90 Inhibitor's Effectiveness in Preventing HCl-Induced Chronic Lung Injury and Pulmonary Fibrosis	Colunga Biancatelli RML, Solopov PA, Day T, Gregory B, Osei-Nkansah M, Dimitropoulou C, Catravas JD.	EXCLUDE	Wrong intervention
Design, synthesis, and biological evaluation of novel discoidin domain receptor inhibitors for the treatment of lung adenocarcinoma and pulmonary fibrosis	Liu S, Li X, Chen C, Lin X, Zuo W, Peng C, Jiang Q, Huang W, He G.	EXCLUDE	Wrong intervention
Chlorogenic Acid Inhibits Progressive Pulmonary Fibrosis in a Diabetic Rat Model	Kencana SMS, Arfian N, Yuniartha R, Saputri RLAAW, Munawaroh F, Sari DCR.	EXCLUDE	Wrong intervention
Paracrine signaling of ferroptotic airway epithelium in crystalline silica-induced pulmonary fibrosis augments local fibroblast activation through glycolysis reprogramming	Li Q, Ling Y, Ma Y, Zhang T, Yang Y, Tao S.	EXCLUDE	Wrong intervention
Amphibian-derived peptide RL-RF10 ameliorates paraquat-induced pulmonary fibrosis injury	Sun H, Wu Y, Xiong Z, Gu Y, Jia Q, Ru Z, Peng Y, Kang Z, Li Y, Huang Y, Yin S, Guo K, Feng C, Tang J, Gao Z, Wang Y, Yang X.	EXCLUDE	Wrong intervention
The Nintedanib in Progressive Pneumoconiosis Study (NiPPS): a Collaborative NSW Treatment Trial	Deborah Yates et al.	EXCLUDE	Ongoing trials/Not published
Nintedanib in Patients With Bronchiolitis Obliterans Syndrome Following Hematopoietic Stem Cell Transplantation (HSCT)- a Multicentre Phase II Trial	Katrin Hostettler Haack et al.	EXCLUDE	Ongoing trials/Not published
A Multi-center, Randomised, Double-blind Trial of Nintedanib in Lung Transplant (LTx) Recipients With Bronchiolitis Obliterans Syndrome (BOS) Grade 0p-1-2	Olivier Brugière et al.	EXCLUDE	Ongoing trials/Not published
Phase II Double-Blind, Randomized, Placebo Controlled Study to Evaluate the Efficacy and Safety of Nintedanib (BIBF 1120) + Prednisone Taper in Patients With Radiation Pneumonitis	Zachary Moore et al.	EXCLUDE	Ongoing trials/Not published
A Pilot Study of Nintedanib for LymphAngioleioMyomatosis (LAM)	Sergio A Harari et al.	EXCLUDE	Ongoing trials/Not published
Nintedanib-loaded exosomes from adipose-derived stem cells inhibit pulmonary fibrosis induced by bleomycin	Cai L, Wang J, Yi X, Yu S, Wang C, Zhang L, Zhang X, Cheng L, Ruan W, Dong F, Su P, Shi Y.	EXCLUDE	Ineligible outcome
Nintedanib downregulates the profibrotic M2 phenotype in cultured monocyte-derived macrophages obtained from systemic sclerosis patients affected by interstitial lung disease	Soldano S, Smith V, Montagna P, Gotelli E, Campitiello R, Pizzorni C, Paolino S, Sulli A, Cere A, Cutolo M.	EXCLUDE	Ineligible outcome
Delayed healing of rectal mucosa after endoscopic submucosal dissection (ESD) with nintedanib use	Yalamarthi N, Alipouriani A, Savage E, Gorgun E.	EXCLUDE	Ineligible outcome
Risk of Malnutrition in Patients With Systemic Sclerosis-Associated Interstitial Lung Disease Treated With Nintedanib in the Randomized, Placebo-Controlled SENSCIS Trial	Volkmann ER, McMahan ZH, Smith V, Jouneau S, Miede C, Alves M, Herrick AL; SENSCIS Trial Investigators.	EXCLUDE	Ineligible outcome
Nintedanib ameliorates osteoarthritis in mice by inhibiting synovial inflammation and fibrosis caused by M1 polarization of synovial macrophages via the MAPK/PI3K-AKT pathway	Yan J, Feng G, Yang Y, Zhao X, Ma L, Guo H, Chen X, Wang H, Chen Z, Jin Q.	EXCLUDE	Ineligible outcome
Cost-Effectiveness of Nintedanib for Patients with Progressive Fibrosing Interstitial Lung Disease (PF-ILD)	Westerink L, Nicolai JLJ, Postma MJ, van Boven JFM, Boersma C.	EXCLUDE	Ineligible outcome
A multi-criteria decision analysis on the value of nintedanib for interstitial lung diseases	Zozaya N, Arrizubieta Basterrechea MI, Bollo E, Castellví I, Espín J, Ortego N, Poveda-Andrés JL, Rodríguez Portal JA, Rivero A, Marcos-Rodríguez JA, Verde L.	EXCLUDE	Wrong comparator
Nintedanib in Patients With Systemic Sclerosis-Associated Interstitial Lung Disease: Subgroup Analyses by Autoantibody Status and Modified Rodnan Skin Thickness Score	Kuwana M, Allanore Y, Denton CP, Distler JHW, Steen V, Khanna D, Matucci-Cerinic M, Mayes MD, Volkmann ER, Miede C, Gahlemann M, Quaresma M, Alves M, Distler O.	EXCLUDE	Wrong comparator
Nintedanib exerts anti-pulmonary fibrosis activity via inhibiting TANK-binding kinase 1 (TBK1) phosphorylation	Li M, Zhou Y, Wang T, Li M, Chen X, Zhang T, Wang D, Zhang J.	EXCLUDE	Wrong comparator
Nintedanib for treating progressive fibrosing interstitial lung diseases	Adler AI, Guo Y, Thiam A, Elliot N, Patel S.	EXCLUDE	Wrong comparator
Clinical and Methodologic Considerations With Regard to a Trial of Nintedanib in Patients With Systemic Sclerosis-Associated Interstitial Lung Disease: Comment on the Reanalysis by Maher et al	Bredemeier M.	EXCLUDE	Wrong comparator
Nintedanib for treatment of progressive interstitial lung disease after peripheral blood stem cell transplantation in a patient with recurrent acute lymphoblastic leukemia	Kouroki M, Inagaki J, Fujisaki T, Matsuishi T, Sato T, Kamizono J, Yasui M.	EXCLUDE	Wrong comparator
Radiation-Induced Lung Injury With Lung Cancer Treated With the Combination Therapy of Nintedanib and Dexamethasone	Itano J, Kimura G, Ninomiya K, Tanimoto Y.	EXCLUDE	Wrong comparator
Nintedanib Alleviates Chronic Pancreatitis by Inhibiting the Activation of Pancreatic Stellate Cells via the JAK/STAT3 and ERK1/2 Pathways	Han C, Wang LJ, Dong ZQ, Wang PY, Lv YW, Wang D, Hu LH.	EXCLUDE	Ineligible outcome
Effect of nintedanib in patients with progressive pulmonary fibrosis associated with rheumatoid arthritis: data from the INBUILD trial	Matteson EL, Aringer M, Burmester GR, Mueller H, Moros L, Kolb M.	EXCLUDE	Ineligible outcome
Development of nintedanib nanosuspension for inhaled treatment of experimental silicosis	Andrade da Silva LH, Vieira JB, Cabral MR, Antunes MA, Lee D, Cruz FF, Hanes J, Rocco PRM, Morales MM, Suk JS.	EXCLUDE	Ineligible outcome
Effect of nintedanib in patients with systemic sclerosis-associated interstitial lung disease and risk factors for rapid progression	Khanna D, Maher TM, Volkmann ER, Allanore Y, Smith V, Assassi S, Kreuter M, Hoffmann-Vold AM, Kuwana M, Stock C, Alves M, Sambevski S, Denton CP.	EXCLUDE	Ineligible outcome
Nintedanib in an elderly non-small-cell lung cancer patient with severe steroid-refractory checkpoint inhibitor-related pneumonitis: A case report and literature review	Pan L, Meng F, Wang W, Wang XH, Shen H, Bao P, Kang J, Kong D.	EXCLUDE	Ineligible outcome
Pulmonary sarcoidosis complicated by rheumatoid arthritis in a patient presenting with progressive fibrosing interstitial lung disease and treated with nintedanib: a case report and literature review	Suzuki A, Kamio K, Takeno M, Terasaki Y, Taniuchi N, Sato J, Nishijima N, Saito Y, Seike M, Gemma A, Azuma A.	EXCLUDE	Ineligible outcome
Correspondence on 'Safety and tolerability of nintedanib in patients with systemic sclerosis-associated interstitial lung disease: data from the SENSCIS trial'	Bredemeier M.	EXCLUDE	Ineligible outcome
Response to: 'Correspondence on 'Safety and tolerability of nintedanib in patients with systemic sclerosis-associated interstitial lung disease: data from the SENSCIS trial'' by Bredemeier	Seibold JR, Kohlbrenner V, Alves M, Distler O.	EXCLUDE	Ineligible outcome
Effectiveness and Safety of Pirfenidone and Nintedanib for Pulmonary Fibrosis in COVID-19-Induced Severe Pneumonia: An Interventional Study	Choudhary R, Kumar A, Ali O, Pervez A.	EXCLUDE	Ineligible outcome
A Randomized, Double-blind, Placebo-controlled, Multicenter Phase III Clinical Trial of Efficacy and Safety of Pirfenidone Capsules in the Treatment of Pneumoconiosis	Huaping Dai et al.	EXCLUDE	Ineligible outcome
CYP1A2 Polymorphism and Drug Co-administration Affect the Blood Levels and Adverse Effects of Pirfenidone	Yang X, Wei J, Yang Y, He Y, Guo L, He X, Zhang L, Chen L.	EXCLUDE	Ongoing trials/Not published
Novel pirfenidone derivatives: synthesis and biological evaluation	Yao M, Sun M, Chen C, Jin L, Yang H, Li Y, Yin S.	EXCLUDE	Ineligible outcome
Polyester Nanoparticles and Polyurethane Nanocapsules Deliver Pirfenidone To Reduce Fibrosis and Scarring	Liu S, Ale T, Kehinde V, Ale T, Wang HC, Lavik E.	EXCLUDE	Ineligible outcome
Human umbilical cord mesenchymal stem cells combined with pirfenidone upregulates the expression of RGS2 in the pulmonary fibrosis in mice	Wu X, Gou H, Zhou O, Qiu H, Liu H, Fu Z, Chen L.	EXCLUDE	Ineligible outcome
Design and rationale of a randomised, double-blind trial of the efficacy and safety of pirfenidone in patients with fibrotic hypersensitivity pneumonitis	Fernández Pérez ER, Crooks JL, Swigris JJ, Solomon JJ, Mohning MP, Huie TJ, Koslow M, Lynch DA, Groshong SD, Fier K.	EXCLUDE	Ineligible outcome
Repurposing of Pirfenidone (Anti-Pulmonary Fibrosis Drug) for Treatment of Rheumatoid Arthritis	Gan D, Cheng W, Ke L, Sun AR, Jia Q, Chen J, Lin J, Li J, Xu Z, Zhang P.	EXCLUDE	Wrong comparator
Multiple eruptive dermatofibromas aggravated by mycophenolate mofetil and pirfenidone in a patient with systemic sclerosis	Wang R, Li G, Nong L, Wang M.	EXCLUDE	Wrong comparator
Comparison of reversal of rat pulmonary fibrosis of nintedanib, pirfenidone, and human umbilical mesenchymal stem cells from Wharton's jelly	Chu KA, Yeh CC, Kuo FH, Lin WR, Hsu CW, Chen TH, Fu YS.	EXCLUDE	Wrong comparator
SSC-ILD mouse model induced by osmotic minipump delivered bleomycin: effect of Nintedanib	Ravanetti F, Ferrini E, Ragionieri L, Khalajzeyqami Z, Nicastro M, Ridwan Y, Kleinjan A, Villetti G, Grandi A, Stellari FF.	EXCLUDE	Wrong comparator
Efficacy and safety of nintedanib for pulmonary fibrosis in severe pneumonia induced by COVID-19: An interventional study	Umemura Y, Mitsuyama Y, Minami K, Nishida T, Watanabe A, Okada N, Yamakawa K, Nochioka K, Fujimi S.	EXCLUDE	Wrong population
The outcome of 12-week corticosteroid therapy in COVID-19-related diffuse interstitial lung abnormalities	Ng BH, Azmi MI, Abeed NNN, Low HJ, Soo CI, Jailaini MFM, Azmel AA, Osman RA, Periyasamy P, Tan HJ, Mukari SAM, Yahya WNNW, Hamid MFA, Ban AYL.	EXCLUDE	Wrong population
Patients hospitalized with active tuberculosis and Covid-19 coinfection: A matched case-control from the Brazilian Covid-19 Registry	Carvalho RLR, Aguiar GG, Moreira JFB, Pereira DN, Augusto VM, Schwarzbold AV, Matos CC, Rios DRA, Costa FR, Anschau F, Chatkin JM, Ruschel KB, Carneiro M, Oliveira NR, Paraíso PG, Aguiar RLO, Grizende GMS, Marcolino MS.	EXCLUDE	Wrong population
Cyclosporine A in hospitalized COVID-19 pneumonia patients to prevent the development of interstitial lung disease: a pilot randomized clinical trial	Cobo-Ibáñez T, Mora Ortega G, Sánchez-Piedra C, Serralta-San Martín G, Thuissard-Vasallo IJ, Lores Gutiérrez V, Soler Rangel L, García Yubero C, Esteban-Vázquez A, López-Aspiroz E, Andreu Vázquez C, Toboso I, Martínez Alonso de Armiño BM, Olivares Alviso RA, Calderón Nieto R, Yañez C, Zakhour González MA, Sainz Sánchez T, Arroyo de la Torre S, Del Amo Del Arco N, Gómez-Cerezo JF, Ramírez Prieto T…	EXCLUDE	Wrong population
Potential Beneficial Effects of Naringin and Naringenin on Long COVID-A Review of the Literature	Liu S, Zhong M, Wu H, Su W, Wang Y, Li P.	EXCLUDE	Wrong population
Ileal perforation involvement in Wegener granulomatosis comorbid with COVID-19 infection: A case report and review of the literature	Shao H, Liu D, Zheng X, Zhang J, Li W, Chen P, Qian Z, Yang J, Liu D.	EXCLUDE	Wrong population
Perspectives on Post-COVID-19 Pulmonary Fibrosis Treatment	Cojocaru E, Cojocaru T, Pînzariu GM, Vasiliu I, Armașu I, Cojocaru C.	EXCLUDE	Wrong population
An agent-based modeling approach for lung fibrosis in response to COVID-19	Islam MA, Getz M, Macklin P, Ford Versypt AN.	EXCLUDE	Wrong population
Single-cell RNA sequencing analysis of lung cells in COVID-19 patients with diabetes, hypertension, and comorbid diabetes-hypertension	Zhang X, Deng X, Zhang L, Wang P, Tong X, Mo Y, Zhang Y, Zhang Y, Mo C, Zhang L.	EXCLUDE	Wrong population
Integrative single-cell transcriptome analysis provides new insights into post-COVID-19 pulmonary fibrosis and potential therapeutic targets	Kim Y, Kim Y, Lim HJ, Kim DK, Park JH, Oh CM.	EXCLUDE	Wrong population
Experimental drugs in randomized controlled trials for long-COVID: what's in the pipeline? A systematic and critical review	Yong SJ, Halim A, Halim M, Ming LC, Goh KW, Alfaresi M, AlShehail BM, Al Fares MA, Alissa M, Sulaiman T, Alsalem Z, Alwashmi ASS, Khamis F, Al Kaabi NA, Albayat H, Alsheheri A, Garout M, Alsalman J, Alfaraj AH, Alhajri M, Dhama K, Alburaiky LM, Alsanad AH, AlShurbaji AT, Rabaan AA.	EXCLUDE	Wrong population
Comparison of two antifibrotic treatments for lung fibrosis in post-COVID-19 syndrome: A randomized, prospective study	Kerget B, Çil G, Araz Ö, Alper F, Akgün M.	EXCLUDE	Wrong population
Pharmacological approaches to pulmonary fibrosis following COVID-19	Lassan S, Tesar T, Tisonova J, Lassanova M.	EXCLUDE	Wrong population
COVID-19 in patients with rheumatological diseases in the Eastern Province of Saudi Arabia	Alqatari S, Nemer A, Hasan M, Bukhari R, Al Argan R, Al Khafaji D, Alwaheed A, Alzaki A, Al-Wazza M, Al Warthan S, Al Saeed A, Albeladi F, Almeer H, AlSulaiman R, Abu Quren A.	EXCLUDE	Wrong population
Response to: 'Correspondence on 'Second COVID-19 infection in a patient with granulomatosis with polyangiitis on rituximab'' by Tampe et al	Friedman MA, Winthrop KL.	EXCLUDE	Wrong population
Correspondence on 'Second COVID-19 infection in a patient with granulomatosis with polyangiitis on rituximab'	Tampe D, Korsten P, Hakroush S, Winkler MS, Tampe B.	EXCLUDE	Wrong population
Progressive interstitial lung disease in hypomyopathic dermatomyositis in the COVID-19 pandemic: A case report	Wang S, Lyu Y, Xu L, Zhang W.	EXCLUDE	Wrong population
Repeated false-negative tests delayed diagnosis of COVID-19 in a case with granulomatosis with polyangiitis under maintenance therapy with rituximab and concomitant influenza pneumonia	Hakroush S, Franz J, Larsen J, Korsten P, Winkler MS, Tampe B.	EXCLUDE	Wrong population
The Effects of Statins on Respiratory Symptoms and Pulmonary Fibrosis in COVID-19 Patients with Diabetes Mellitus: A Longitudinal Multicenter Study	Sadeghdoust M, Aligolighasemabadi F, Dehesh T, Taefehshokr N, Sadeghdoust A, Kotfis K, Hashemiattar A, Ravandi A, Aligolighasemabadi N, Vakili O, Grabarek B, Staszkiewicz R, Łos MJ, Mokarram P, Ghavami S.	EXCLUDE	Wrong population
The pathological mechanism of the COVID-19 convalescence and its treatment with traditional Chinese medicine	Jiang L, An X, Duan Y, Lian F, Jin D, Zhang Y, Yang C, Zhang Y, Kang X, Sun Y.	EXCLUDE	Wrong population
Granulomatosis with Polyangiitis following COVID-19 in an Adolescent	Nakamura Y, Okumura F, Nihei M, Chubachi K, Sakamoto H, Ishioka Y, Makiguchi T, Tanaka H, Taima K, Yajima N, Kurose A, Tasaka S.	EXCLUDE	Wrong population
Incidence of acute exacerbation in patients with interstitial lung disease after COVID-19 vaccination	Sakayori M, Hagiwara E, Baba T, Kitamura H, Sekine A, Ikeda S, Tabata E, Yamada S, Fujimoto K, Ogura T.	EXCLUDE	Wrong population
COVID-19-related end stage lung disease: two distinct phenotypes	Kostopanagiotou K, Schuurmans MM, Inci I, Hage R.	EXCLUDE	Wrong population
Shared mechanisms and crosstalk of COVID-19 and osteoporosis via vitamin D	Liu F, Song C, Cai W, Chen J, Cheng K, Guo D, Duan DD, Liu Z.	EXCLUDE	Wrong population
Therapeutic use of calpeptin in COVID-19 infection	Inal J, Paizuldaeva A, Terziu E.	EXCLUDE	Wrong population
New-onset dermatomyositis following COVID-19: A case report	Shimizu H, Matsumoto H, Sasajima T, Suzuki T, Okubo Y, Fujita Y, Temmoku J, Yoshida S, Asano T, Ohira H, Ejiri Y, Migita K.	EXCLUDE	Wrong population
Oral antiviral treatments for COVID-19 during severe connective tissue disease flares: report of two cases	Fontes T, Dourado E, Barreira S, Gregório C, Plácido R, Fonseca JE, Romeu JC.	EXCLUDE	Wrong population
Targeting spike protein-induced TLR/NET axis by COVID-19 therapeutic NRICM102 ameliorates pulmonary embolism and fibrosis	Wei WC, Liaw CC, Tsai KC, Chiou CT, Tseng YH, Chiou WF, Lin YC, Tsai CI, Lin CS, Lin CS, Liou KT, Yu IS, Shen YC, Su YC.	EXCLUDE	Wrong population
Pneumocystis jirovecii Pneumonia Associated with COVID-19 in Patients with Interstitial Pneumonia	Takahashi T, Saito A, Kuronuma K, Nishikiori H, Chiba H.	EXCLUDE	Wrong population
Pathophysiology of Pulmonary Fibrosis in the Context of COVID-19 and Implications for Treatment: A Narrative Review	Tran S, Ksajikian A, Overbey J, Li P, Li Y.	EXCLUDE	Wrong population
N-acetylcysteine as a therapeutic approach to post-COVID-19 pulmonary fibrosis adjunctive treatment	Micheletto C, Izquierdo JL, Avdeev SN, Rada Escobar RA, Pacheco Gallego MC.	EXCLUDE	Wrong population
Mesalazine induced interstitial pneumonitis in the COVID era	Aparicio Serrano A, Gallego Jiménez E, Castro Rodríguez J, Soto Escribano P, Iglesias Flores E, Marín Pedrosa S, Benítez JM.	EXCLUDE	Wrong population
Modeling Kaempferol as a Potential Pharmacological Agent for COVID-19/PF Co-Occurrence Based on Bioinformatics and System Pharmacological Tools	Jiang Y, Xie YZ, Peng CW, Yao KN, Lin XY, Zhan SF, Zhuang HF, Huang HT, Liu XH, Huang XF, Li H.	EXCLUDE	Wrong population
Post-COVID Syndrome: The Research Progress in the Treatment of Pulmonary sequelae after COVID-19 Infection	Ruggiero V, Aquino RP, Del Gaudio P, Campiglia P, Russo P.	EXCLUDE	Wrong population
A Single-Cell Network-Based Drug Repositioning Strategy for Post-COVID-19 Pulmonary Fibrosis	Li A, Chen JY, Hsu CL, Oyang YJ, Huang HC, Juan HF.	EXCLUDE	Wrong population
Tranilast, an antifibrotic agent and COVID-19-induced pulmonary fibrosis	Oshitani N, Watanabe K, Sakuma T, Matsuda M, Oyama Y.	EXCLUDE	Wrong population
Possible Trichosporon asahii urinary tract infection in a critically ill COVID-19 patient	Vianello M, Jesus DFF, Sampaio JM, de Oliveira GM, Lincopan N, Ishida K.	EXCLUDE	Wrong population
Post-COVID-19 Pulmonary Fibrosis	Mohammadi A, Balan I, Yadav S, Matos WF, Kharawala A, Gaddam M, Sarabia N, Koneru SC, Suddapalli SK, Marzban S.	EXCLUDE	Wrong population
Experience With the Use of Baricitinib and Tocilizumab Monotherapy or Combined, in Patients With Interstitial Pneumonia Secondary to Coronavirus COVID19: A Real-World Study	Rosas J, Liaño FP, Cantó ML, Barea JMC, Beser AR, Rabasa JTA, Adsuar FM, Auli BV, López IF, Sainz AMG, Ramis PE, Pérez LR, Rebollo MLN, Lorido RH, Escolar LG; COVID19-HMB Group.	EXCLUDE	Wrong population
Pulmonary Function and Chest Computed Tomography (CT) Scan Findings After Antifibrotic Treatment for COVID-19-Related Pulmonary Fibrosis	Lomanta JMJ, Quinto ML, Urquiza SC, Santiaguel JM.	EXCLUDE	Wrong population
Post-COVID-19 interstitial lung disease presenting with profound hypoxemia: Report of three cases demonstrating a good response to high-dose corticosteroid therapy	Uemasu K, Yasuda Y, Hirayama Y, Arasawa S, Iwashima D, Takahashi KI.	EXCLUDE	Wrong population
Pycnogenol®-Centellicum® supplementation improves lung fibrosis and post-COVID-19 lung healing	Cesarone MR, Hu S, Belcaro G, Cornelli U, Feragalli B, Corsi M, Bombardelli E, Cotellese R, Hosoi M, Rosenkvist L.	EXCLUDE	Wrong population
When and how important is anti-fibrotic therapy in the post-COVID-19 period?	Kerget B, Cil G, Araz O, Alper F, Akgun M.	EXCLUDE	Wrong population
Prevalence and Death Rate of COVID-19 in Autoimmune Systemic Diseases in the First Three Pandemic Waves. Relationship with Disease Subgroups and Ongoing Therapies	Ferri C, Raimondo V, Gragnani L, Giuggioli D, Dagna L, Tavoni A, Ursini F, L'Andolina M, Caso F, Ruscitti P, Caminiti M, Foti R, Riccieri V, Guiducci S, Pellegrini R, Zanatta E, Varcasia G, Olivo D, Gigliotti P, Cuomo G, Murdaca G, Cecchetti R, De Angelis R, Romeo N, Ingegnoli F, Cozzi F, Codullo V, Cavazzana I, Colaci M, Abignano G, De Santis M, Lubrano E, Fusaro E, Spinella A, Lumetti F, De Luc…	EXCLUDE	Wrong population
Interstitial inflammation and pulmonary fibrosis in COVID-19: The potential role of cytostatic therapy for severe lung injury	Filimonova EV, Davydova LA, Lysenko MA, Tsarenko SV.	EXCLUDE	Wrong population
Effect and Mechanism of Qingfei Paidu Decoction in the Management of Pulmonary Fibrosis and COVID-19	Wu Y, Xu L, Cao G, Min L, Dong T.	EXCLUDE	Wrong population
COVID-related fibrosis: insights into potential drug targets	Sgalla G, Comes A, Lerede M, Richeldi L.	EXCLUDE	Wrong population
Nimotuzumab for COVID-19: case series	Abdo Cuza AA, Ávila JP, Martínez RM, González JJ, Aspuro GP, Gutiérrez Martínez JA, Suzarte MR, Hernández DS, Añé-Kouri AL, Ramos TC.	EXCLUDE	Wrong population
Sequelae of COVID-19 pneumonia: Is it correct to label everything as post-COVID lung fibrosis?	Garg M, Maralakunte M, Dhooria S.	EXCLUDE	Wrong population
mTOR-Inhibition and COVID-19 in Kidney Transplant Recipients: Focus on Pulmonary Fibrosis	Granata S, Carratù P, Stallone G, Zaza G.	EXCLUDE	Wrong population
The Role of Steroids in the Management of COVID-19 Infection	Lin Z, Phyu WH, Phyu ZH, Mon TZ.	EXCLUDE	Wrong population
COVID-19 pneumonia in a patient with granulomatosis with polyangiitis on rituximab: case-based review	Rodriguez-Pla A, Vikram HR, Khalid V, Wesselius LJ.	EXCLUDE	Wrong population
Second COVID-19 infection in a patient with granulomatosis with polyangiitis on rituximab	Friedman MA, Winthrop KL.	EXCLUDE	Wrong population
Mesenchymal Stromal Cell Secretome for Post-COVID-19 Pulmonary Fibrosis: A New Therapy to Treat the Long-Term Lung Sequelae?	Bari E, Ferrarotti I, Saracino L, Perteghella S, Torre ML, Richeldi L, Corsico AG.	EXCLUDE	Wrong population
COVID-19 and pulmonary fibrosis: therapeutics in clinical trials, repurposing, and potential development	Yim J, Lim HH, Kwon Y.	EXCLUDE	Wrong population
Adhatoda Vasica attenuates inflammatory and hypoxic responses in preclinical mouse models: potential for repurposing in COVID-19-like conditions	Gheware A, Dholakia D, Kannan S, Panda L, Rani R, Pattnaik BR, Jain V, Parekh Y, Enayathullah MG, Bokara KK, Subramanian V, Mukerji M, Agrawal A, Prasher B.	EXCLUDE	Wrong population
Pulmonary Fibrosis Caused by Severe COVID-19 Infection: Discharge May Not Be The End of Treatment	Rumende CM.	EXCLUDE	Wrong population
Follow-up study on serum cholesterol profiles and potential sequelae in recovered COVID-19 patients	Li G, Du L, Cao X, Wei X, Jiang Y, Lin Y, Nguyen V, Tan W, Wang H.	EXCLUDE	Wrong population
Efficacy of the combination of modern medicine and traditional Chinese medicine in pulmonary fibrosis arising as a sequelae in convalescent COVID-19 patients: a randomized multicenter trial	Lu ZH, Yang CL, Yang GG, Pan WX, Tian LG, Zheng JX, Lv S, Zhang SY, Zheng PY, Zhang SX.	EXCLUDE	Wrong population
Pulmonary Fibrosis After COVID-19 Pneumonia	Malik B, Abdelazeem B, Ghatol A.	EXCLUDE	Wrong population
Drug-Related Pneumonitis in Cancer Treatment during the COVID-19 Era	Cherri S, Noventa S, Fanelli M, Calandra G, Prochilo T, Bnà C, Savelli G, Zaniboni A.	EXCLUDE	Wrong population
Fibrotic interstitial lung disease occurring as sequelae of COVID-19 pneumonia despite concomitant steroids	Udwadia ZF, Pokhariyal PK, Tripathi AKR, Kohli A.	EXCLUDE	Wrong population
Discharge may not be the end of treatment: Pay attention to pulmonary fibrosis caused by severe COVID-19	Zhang C, Wu Z, Li JW, Tan K, Yang W, Zhao H, Wang GQ.	EXCLUDE	Wrong population
Understanding COVID-19 in Wuhan From the Perspective of Cold-Dampness: Clinical Evidences and Mechanisms	Zheng Y, Jin D, Lin J, Zhang Y, Tian J, Lian F, Tong X.	EXCLUDE	Wrong population
Hospital admissions in inflammatory rheumatic diseases during the peak of COVID-19 pandemic: incidence and role of disease-modifying agents	Fernandez-Gutierrez B, Leon L, Madrid A, Rodriguez-Rodriguez L, Freites D, Font J, Mucientes A, Culebras E, Colome JI, Jover JA, Abasolo L.	EXCLUDE	Wrong population
Repurposing of histone deacetylase inhibitors: A promising strategy to combat pulmonary fibrosis promoted by TGF-β signalling in COVID-19 survivors	P KM, Sivashanmugam K, Kandasamy M, Subbiah R, Ravikumar V.	EXCLUDE	Wrong population
Evolution from hypereosinophilic bronchiolitis to eosinophilic granulomatosis with polyangiitis following COVID-19: a case report	Merveilleux du Vignaux C, Ahmad K, Tantot J, Rouach B, Traclet J, Cottin V.	EXCLUDE	Wrong population
Evolution of chest CT scan manifestations in a patient recovered from COVID-19 severe pneumonia with acute respiratory distress syndrome	Maranatha D, Rahardjo P, Lusman R.	EXCLUDE	Wrong population
Targeting the NO-cGMP-PDE5 pathway in COVID-19 infection. The DEDALO project	Isidori AM, Giannetta E, Pofi R, Venneri MA, Gianfrilli D, Campolo F, Mastroianni CM, Lenzi A, d'Ettorre G.	EXCLUDE	Wrong population
Diagnostic and therapeutic challenges for patients with ANCA-associated vasculitides at the time of COVID-19. Response to: 'Rituximab for granulomatosis with polyangiitis in the pandemic of COVID-19: lessons from a case with severe pneumonia' by Guilpain et al	Monti S, Montecucco C.	EXCLUDE	Wrong population
Rituximab for granulomatosis with polyangiitis in the pandemic of covid-19: lessons from a case with severe pneumonia	Guilpain P, Le Bihan C, Foulongne V, Taourel P, Pansu N, Maria ATJ, Jung B, Larcher R, Klouche K, Le Moing V.	EXCLUDE	Wrong population
Molecular docking, molecular dynamics, and in vitro studies reveal the potential of angiotensin II receptor blockers to inhibit the COVID-19 main protease	Alnajjar R, Mostafa A, Kandeil A, Al-Karmalawy AA.	EXCLUDE	Wrong population
Nanoceria as a possible agent for the management of COVID-19	Allawadhi P, Khurana A, Allwadhi S, Joshi K, Packirisamy G, Bharani KK.	EXCLUDE	Wrong population
Natural products as home-based prophylactic and symptom management agents in the setting of COVID-19	Thota SM, Balan V, Sivaramakrishnan V.	EXCLUDE	Wrong population
"A Chain Only as Strong as Its Weakest Link": An Up-to-Date Literature Review on the Bidirectional Interaction of Pulmonary Fibrosis and COVID-19	Crisan-Dabija R, Pavel CA, Popa IV, Tarus A, Burlacu A.	EXCLUDE	Wrong population
Stabilizing mast cells by commonly used drugs: a novel therapeutic target to relieve post-COVID syndrome?	Kazama I.	EXCLUDE	Wrong population
The potential of cannabidiol in the COVID-19 pandemic	Esposito G, Pesce M, Seguella L, Sanseverino W, Lu J, Corpetti C, Sarnelli G.	EXCLUDE	Wrong population
Long, relapsing, and atypical symptomatic course of COVID-19 in a B-cell-depleted patient after rituximab	Leipe J, Wilke EL, Ebert MP, Teufel A, Reindl W.	EXCLUDE	Wrong population
COVID-19 in Patient with Sarcoidosis Receiving Long-Term Hydroxychloroquine Treatment, France, 2020	Bénézit F, Le Bot A, Jouneau S, Lemaître F, Pronier C, Lentz PA, Patrat-Delon S, Revest M, Thibault V, Tattevin P.	EXCLUDE	Wrong population
REPLY TO: Interleukin-17: a potential therapeutic target in COVID-19	Piaserico S, Meneguzzo A, Messina F.	EXCLUDE	Wrong population
Psoriatic arthritis and COVID-19 pandemic: Consequences in medical treatment?	Wollina U, Fioranelli M, Goldust M, Lotti T.	EXCLUDE	Wrong population
Mild Course of COVID-19 and Spontaneous Virus Clearance in a Patient With Depleted Peripheral Blood B Cells Due to Rituximab Treatment	Fallet B, Kyburz D, Walker UA.	EXCLUDE	Wrong population
COVID-19 in a Severely Immunosuppressed Patient With Life-Threatening Eosinophilic Granulomatosis With Polyangiitis	Schramm MA, Venhoff N, Wagner D, Thiel J, Huzly D, Craig-Mueller N, Panning M, Hengel H, Kern WV, Voll RE.	EXCLUDE	Wrong population
Hyperinflammation and Fibrosis in Severe COVID-19 Patients: Galectin-3, a Target Molecule to Consider	Garcia-Revilla J, Deierborg T, Venero JL, Boza-Serrano A.	EXCLUDE	Wrong population
Pulmonary fibrosis and COVID-19: the potential role for antifibrotic therapy	George PM, Wells AU, Jenkins RG.	EXCLUDE	Wrong population
Dapsone and doxycycline could be potential treatment modalities for COVID-19	Farouk A, Salman S.	EXCLUDE	Wrong population
The Role of Adipocytes and Adipocyte-Like Cells in the Severity of COVID-19 Infections	Kruglikov IL, Scherer PE.	EXCLUDE	Wrong population
CD147 as a Target for COVID-19 Treatment: Suggested Effects of Azithromycin and Stem Cell Engagement	Ulrich H, Pillat MM.	EXCLUDE	Wrong population
COVID-19 Patients with Pulmonary Fibrotic Tissue: Clinical Pharmacological Rational of Antifibrotic Therapy	Vitiello A, Pelliccia C, Ferrara F.	EXCLUDE	Wrong population
Autoimmune inflammatory rheumatic diseases and COVID-19 outcomes in South Korea: a nationwide cohort study	Shin YH, Shin JI, Moon SY, Jin HY, Kim SY, Yang JM, Cho SH, Kim S, Lee M, Park Y, Kim MS, Won HH, Hong SH, Kronbichler A, Koyanagi A, Jacob L, Smith L, Lee KH, Suh DI, Lee SW, Yon DK.	EXCLUDE	Wrong population
Use of Corticosteroid in Persistent Post-COVID-19 Interstitial Lung Disease	Khaw CR, Richardson C, Bhowmik A, Agbetile J, Rajakulasingam RK.	EXCLUDE	Wrong population
The effect of nintedanib versus mycophenolate mofetil in the Fra2 mouse model of systemic sclerosis-associated interstitial lung disease	Wollin L, Trinh-Minh T, Zhang Y, Distler JHW.	EXCLUDE	Wrong population
Study design of a randomised, placebo-controlled trial of nintedanib in children and adolescents with fibrosing interstitial lung disease	Deterding R, Griese M, Deutsch G, Warburton D, DeBoer EM, Cunningham S, Clement A, Schwerk N, Flaherty KR, Brown KK, Voss F, Schmid U, Schlenker-Herceg R, Verri D, Dumistracel M, Schiwek M, Stowasser S, Tetzlaff K, Clerisme-Beaty E, Young LR.	EXCLUDE	Wrong population
Nintedanib treatment for pulmonary fibrosis after coronavirus disease 2019	Ogata H, Nakagawa T, Sakoda S, Ishimatsu A, Taguchi K, Kadowaki M, Moriwaki A, Yoshida M.	EXCLUDE	Wrong population
Pharmacoeconomic Report: Nintedanib (Ofev): Boehringer Ingelheim Canada Ltd: Indication: Chronic Fibrosing Interstitial Lung Diseases		EXCLUDE	Wrong population
Clinical Review Report: Nintedanib (Ofev): (Boehringer Ingelheim Canada Ltd.): Indication: Chronic Fibrosing Interstitial Lung Diseases		EXCLUDE	Wrong population
Effect of Nintedanib on Lung Function in Patients With Systemic Sclerosis-Associated Interstitial Lung Disease: Further Analyses of a Randomized, Double-Blind, Placebo-Controlled Trial	Maher TM, Mayes MD, Kreuter M, Volkmann ER, Aringer M, Castellvi I, Cutolo M, Stock C, Schoof N, Alves M, Raghu G; SENSCIS Trial Investigators.	EXCLUDE	Wrong population
Three cases of sequential treatment with nintedanib following pulsed-dose corticosteroids for acute exacerbation of interstitial lung diseases	Nakashima K, Yanagihara T, Ishida S, Ogo N, Egashira A, Asoh T, Maeyama T.	EXCLUDE	Wrong population
Efficacy and safety of nintedanib in Asian patients with systemic sclerosis-associated interstitial lung disease: Subgroup analysis of the SENSCIS trial	Azuma A, Chung L, Behera D, Chung M, Kondoh Y, Ogura T, Okamoto M, Swarnakar R, Zeng X, Zou H, Meng X, Gahlemann M, Alves M, Kuwana M; SENSCIS trial investigators.	EXCLUDE	Wrong population
CADTH Canadian Drug Expert Committee Recommendation: Nintedanib (Ofev — Boehringer Ingelheim Canada Inc.): Indication: Chronic fibrosing interstitial lung diseases		EXCLUDE	Wrong population
Experience With Nintedanib in Severe Pulmonary Fibrosis Associated With Systemic Sclerosis: A Case Series	Bordas-Martinez J, Llanos-González AB, Jodar-Masanes R, Vicens-Zygmunt V, Bermudo G, Luburich P, Dorca J, Molina-Molina M, Suarez-Cuartin G.	EXCLUDE	Wrong population
Nintedanib for the treatment of refractory progressive rheumatoid arthritis-related interstitial lung disease: a real-life case series	Narváez J, Vicens-Zygmunt V, Alegre JJ, Herrera-Lara S, Nolla JM, Molina-Molina M.	EXCLUDE	Wrong population
Safety and tolerability of nintedanib in patients with systemic sclerosis-associated interstitial lung disease: data from the SENSCIS trial	Seibold JR, Maher TM, Highland KB, Assassi S, Azuma A, Hummers LK, Costabel U, von Wangenheim U, Kohlbrenner V, Gahlemann M, Alves M, Distler O; SENSCIS trial investigators.	EXCLUDE	Wrong population
Nintedanib and intensive immunosuppressive therapy to treat rapidly progressive interstitial lung disease presenting anti-ARS antibodies	Yanagihara T, Suzuki K, Egashira A, Ogo N, Asoh T, Nara T, Takatsuki K, Yoshizawa S, Chong SG, Hamada N, Maeyama T.	EXCLUDE	Wrong population
Nintedanib-Induced Colitis Treated Effectively With Budesonide	Amini A, Koury E, Chahla E.	EXCLUDE	Wrong population
Nintedanib Effect in Osimertinib-Induced Interstitial Pneumonia	Fang W, Huang Y, Gan J, He B, Zhang L.	EXCLUDE	Wrong population
Nintedanib: New indication for systemic sclerosis-associated interstitial lung disease	Kuwana M, Azuma A.	EXCLUDE	Wrong population
Nintedanib in Progressive Fibrosing Interstitial Lung Diseases. Reply	Flaherty KR, Wells AU, Brown KK.	EXCLUDE	Wrong population
Nintedanib in Progressive Fibrosing Interstitial Lung Diseases	Kao JH, Huang HT, Li KJ.	EXCLUDE	Wrong population
Nintedanib in Progressive Fibrosing Interstitial Lung Diseases	Fabre A, Nicholson AG.	EXCLUDE	Wrong population
Nintedanib-cyclodextrin complex to improve bio-activity and intestinal permeability	Vaidya B, Shukla SK, Kolluru S, Huen M, Mulla N, Mehra N, Kanabar D, Palakurthi S, Ayehunie S, Muth A, Gupta V.	EXCLUDE	Wrong population
Safety of nintedanib for treatment of fibrotic lung disease after allogeneic hematopoietic stem cell transplantation	Brownback KR, Pitts LR, Abhyankar S.	EXCLUDE	Wrong population
Protective Effects of Nintedanib against Polyhexamethylene Guanidine Phosphate-Induced Lung Fibrosis in Mice	Kim HY, Kim MS, Kim SH, Joen D, Lee K.	EXCLUDE	Wrong population
Anti-fibrotic nintedanib-a new opportunity for systemic sclerosis patients?	Duarte AC, Santos MJ, Cordeiro A.	EXCLUDE	Wrong population
Nintedanib reduces ventilation-augmented bleomycin-induced epithelial-mesenchymal transition and lung fibrosis through suppression of the Src pathway	Li LF, Kao KC, Liu YY, Lin CW, Chen NH, Lee CS, Wang CW, Yang CT.	EXCLUDE	Wrong population
Design of the PF-ILD trial: a double-blind, randomised, placebo-controlled phase III trial of nintedanib in patients with progressive fibrosing interstitial lung disease	Flaherty KR, Brown KK, Wells AU, Clerisme-Beaty E, Collard HR, Cottin V, Devaraj A, Inoue Y, Le Maulf F, Richeldi L, Schmidt H, Walsh S, Mezzanotte W, Schlenker-Herceg R.	EXCLUDE	Wrong population
Anti-fibrotic efficacy of nintedanib in pulmonary fibrosis via the inhibition of fibrocyte activity	Sato S, Shinohara S, Hayashi S, Morizumi S, Abe S, Okazaki H, Chen Y, Goto H, Aono Y, Ogawa H, Koyama K, Nishimura H, Kawano H, Toyoda Y, Uehara H, Nishioka Y.	EXCLUDE	Wrong population
Nintedanib reduces radiation-induced microscopic lung fibrosis but this cannot be monitored by CT imaging: A preclinical study with a high precision image-guided irradiator	De Ruysscher D, Granton PV, Lieuwes NG, van Hoof S, Wollin L, Weynand B, Dingemans AM, Verhaegen F, Dubois L.	EXCLUDE	Wrong population
Design of a randomised, placebo-controlled clinical trial of nintedanib in patients with systemic sclerosis-associated interstitial lung disease (SENSCIS™)	Distler O, Brown KK, Distler JHW, Assassi S, Maher TM, Cottin V, Varga J, Coeck C, Gahlemann M, Sauter W, Schmidt H, Highland KB; SENSCIS™ trial investigators.	EXCLUDE	Wrong population
Efficacy of Combination Therapy With Pirfenidone and Low-Dose Cyclophosphamide for Refractory Interstitial Lung Disease Associated With Connective Tissue Disease: A Case-Series of Seven Patients	Shen L, Yan Q, Chen X.	EXCLUDE	Wrong population
Pirfenidone alleviates pulmonary fibrosis in vitro and in vivo through regulating Wnt/GSK-3β/β-catenin and TGF-β1/Smad2/3 signaling pathways	Lv Q, Wang J, Xu C, Huang X, Ruan Z, Dai Y.	EXCLUDE	Wrong comparator
The Design and Rationale of the Trail1 Trial: A Randomized Double-Blind Phase 2 Clinical Trial of Pirfenidone in Rheumatoid Arthritis-Associated Interstitial Lung Disease	Solomon JJ, Danoff SK, Goldberg HJ, Woodhead F, Kolb M, Chambers DC, DiFranco D, Spino C, Haynes-Harp S, Hurwitz S, Peters EB, Dellaripa PF, Rosas IO; Trail Network.	EXCLUDE	Wrong comparator
Inhibitory effects of pirfenidone on fibroblast to myofibroblast transition in rheumatoid arthritis-associated interstitial lung disease via the downregulation of activating transcription factor 3 (ATF3)	Wu C, Lin H, Zhang X.	EXCLUDE	Wrong population
Pirfenidone prevents and reverses hepatic insulin resistance and steatohepatitis by polarizing M2 macrophages	Chen G, Ni Y, Nagata N, Xu L, Zhuge F, Nagashimada M, Kaneko S, Ota T.	EXCLUDE	Wrong population
Pirfenidone in Heart Failure with Preserved Ejection Fraction-Rationale and Design of the PIROUETTE Trial	Lewis GA, Schelbert EB, Naish JH, Bedson E, Dodd S, Eccleson H, Clayton D, Jimenez BD, McDonagh T, Williams SG, Cooper A, Cunnington C, Ahmed FZ, Viswesvaraiah R, Russell S, Neubauer S, Williamson PR, Miller CA.	EXCLUDE	Wrong population
Pirfenidone inhibits epithelial-mesenchymal transition and pulmonary fibrosis in the rat silicosis model	Guo J, Yang Z, Jia Q, Bo C, Shao H, Zhang Z.	EXCLUDE	Wrong population
Long-Term Regulation of Excitation-Contraction Coupling and Oxidative Stress in Cardiac Myocytes by Pirfenidone	Monsalvo-Villegas A, Osornio-Garduño DS, Avila G.	EXCLUDE	Wrong population
Pirfenidone causes false-positive urine benzodiazepine results: Implications for patients with pulmonary fibrosis	Pope JD, Drummer OH, Schneider HG.	EXCLUDE	Wrong population
Antifibrotic Agent Pirfenidone Protects against Development of Radiation-Induced Pulmonary Fibrosis in a Murine Model	Qin W, Liu B, Yi M, Li L, Tang Y, Wu B, Yuan X.	EXCLUDE	Wrong population
Pirfenidone in patients with unclassifiable progressive fibrosing interstitial lung disease: design of a double-blind, randomised, placebo-controlled phase II trial	Maher TM, Corte TJ, Fischer A, Kreuter M, Lederer DJ, Molina-Molina M, Axmann J, Kirchgaessler KU, Cottin V.	EXCLUDE	Wrong population
Prolonged treatment with open-label pirfenidone in Hermansky-Pudlak syndrome pulmonary fibrosis	O'Brien KJ, Introne WJ, Akal O, Akal T, Barbu A, McGowan MP, Merideth MA, Seward SL Jr, Gahl WA, Gochuico BR.	EXCLUDE	Wrong population
Pirfenidone suppresses polarization to M2 phenotype macrophages and the fibrogenic activity of rat lung fibroblasts	Toda M, Mizuguchi S, Minamiyama Y, Yamamoto-Oka H, Aota T, Kubo S, Nishiyama N, Shibata T, Takemura S.	EXCLUDE	Wrong population
Body size-adjusted dose analysis of pirfenidone in patients with interstitial pneumonia	Uehara M, Enomoto N, Oyama Y, Suzuki Y, Kono M, Furuhashi K, Fujisawa T, Inui N, Nakamura Y, Suda T.	EXCLUDE	Wrong population
Anti-fibrotic effects of pirfenidone by interference with the hedgehog signalling pathway in patients with systemic sclerosis-associated interstitial lung disease	Xiao H, Zhang GF, Liao XP, Li XJ, Zhang J, Lin H, Chen Z, Zhang X.	EXCLUDE	Wrong population
Correction to: Combination Therapy with Pirfenidone plus Prednisolone Ameliorates Paraquat-Induced Pulmonary Fibrosis	Rasooli R, Pourgholamhosein F, Kamali Y, Nabipour F, Mandegary A.	EXCLUDE	Wrong population
Preference of Aerosolized Pirfenidone to Oral Intake: An Experimental Model of Pulmonary Fibrosis by Paraquat	Rasooli R, Rajaian H, Pardakhty A, Mandegary A.	EXCLUDE	Wrong population
Combined pirfenidone, azithromycin and prednisolone in post-H1N1 ARDS pulmonary fibrosis	Saha A, Vaidya PJ, Chavhan VB, Achlerkar A, Leuppi JD, Chhajed PN.	EXCLUDE	Wrong population
Tissue metabolic changes for effects of pirfenidone in rats of acute paraquat poisoning by GC-MS	Ma J, Sun F, Chen B, Tu X, Peng X, Wen C, Hu L, Wang X.	EXCLUDE	Wrong population
Exploring efficacy and safety of oral Pirfenidone for progressive, non-IPF lung fibrosis (RELIEF) - a randomized, double-blind, placebo-controlled, parallel group, multi-center, phase II trial	Behr J, Neuser P, Prasse A, Kreuter M, Rabe K, Schade-Brittinger C, Wagner J, Günther A.	EXCLUDE	Wrong population
Pirfenidone combined with corticosteroids in a patient with systemic lupus erythematosus-associated interstitial lung disease	Yang BB, Man XY, Zheng M.	EXCLUDE	Wrong population
Pirfenidone may revert the epithelial-to-mesenchymal transition in human lung adenocarcinoma	Kurimoto R, Ebata T, Iwasawa S, Ishiwata T, Tada Y, Tatsumi K, Takiguchi Y.	EXCLUDE	Wrong population
Unwinding the Collagen Fibrils: Elucidating the Mechanism of Pirfenidone and Nintedanib in Pulmonary Fibrosis	Bahudhanapati H, Kass DJ.	EXCLUDE	Wrong population
Pirfenidone inhibits myofibroblast differentiation and lung fibrosis development during insufficient mitophagy	Kurita Y, Araya J, Minagawa S, Hara H, Ichikawa A, Saito N, Kadota T, Tsubouchi K, Sato N, Yoshida M, Kobayashi K, Ito S, Fujita Y, Utsumi H, Yanagisawa H, Hashimoto M, Wakui H, Yoshii Y, Ishikawa T, Numata T, Kaneko Y, Asano H, Yamashita M, Odaka M, Morikawa T, Nakayama K, Kuwano K.	EXCLUDE	Wrong population
Pirfenidone attenuates bleomycin-induced pulmonary fibrosis in mice by regulating Nrf2/Bach1 equilibrium	Liu Y, Lu F, Kang L, Wang Z, Wang Y.	EXCLUDE	Wrong population
Suppression of TGF-β pathway by pirfenidone decreases extracellular matrix deposition in ocular fibroblasts in vitro	Stahnke T, Kowtharapu BS, Stachs O, Schmitz KP, Wurm J, Wree A, Guthoff RF, Hovakimyan M.	EXCLUDE	Wrong population
Pirfenidone-induced Eosinophilic Pleurisy	Hase I, Yamaguchi B, Takizawa H, Arakawa H, Sakuma H, Fujiu K, Miyamoto H, Ishii Y.	EXCLUDE	Wrong population
Effectiveness of Combined Therapy with Pirfenidone and Erythromycin for Unclassifiable Interstitial Pneumonia Induced by HTLV-1-associated Bronchioloalveolar Disorder (HABA)	Yokohori N, Sato A, Hasegawa M, Katsura H, Hiroshima K, Takemura T.	EXCLUDE	Wrong population
Pirfenidone in patients with rapidly progressive interstitial lung disease associated with clinically amyopathic dermatomyositis	Li T, Guo L, Chen Z, Gu L, Sun F, Tan X, Chen S, Wang X, Ye S.	EXCLUDE	Wrong population
An Open-label, Phase II Study of the Safety and Tolerability of Pirfenidone in Patients with Scleroderma-associated Interstitial Lung Disease: the LOTUSS Trial	Khanna D, Albera C, Fischer A, Khalidi N, Raghu G, Chung L, Chen D, Schiopu E, Tagliaferri M, Seibold JR, Gorina E.	EXCLUDE	Wrong population
Efficacy and safety of pirfenidone in systemic sclerosis-related interstitial lung disease-a randomised controlled trial	Acharya N, Sharma SK, Mishra D, Dhooria S, Dhir V, Jain S.	EXCLUDE	Wrong population
Pirfenidone ameliorates early pulmonary fibrosis in LPS-induced acute respiratory distress syndrome by inhibiting endothelial-to-mesenchymal transition via the Hedgehog signaling pathway	Zhang R, Tan Y, Yong C, Jiao Y, Tang X, Wang D.	EXCLUDE	Wrong comparator
Mesoporous Polydopamine Loaded Pirfenidone Target to Fibroblast Activation Protein for Pulmonary Fibrosis Therapy	Fang Q, Liu S, Cui J, Zhao R, Han Q, Hou P, Li Y, Lv J, Zhang X, Luo Q, Wang X.	EXCLUDE	Ineligible outcome
Case Report: Pirfenidone in the Treatment of Post-COVID-19 Pulmonary Fibrosis	Zhou X, Yang D, Kong X, Wei C, LvQiu S, Wang L, Lin Y, Yin Z, Zhou Z, Luo H.	EXCLUDE	Ineligible outcome
Pirfenidone inhibits cell fibrosis in connective tissue disease-associated interstitial lung disease by targeting the TNF-α/STAT3/KL6 pathway	Zuo Y, Liu J, Xu H, Li Y, Tao R, Zhang Z.	EXCLUDE	Ineligible outcome
Improving Accessibility to Patients with Interstitial Lung Disease (ILD): Barriers to Early Diagnosis and Timely Treatment in Latin America	Figueiredo RG, Duarte NFV, Campos DCB, de Jesus Diaz Verduzco M, Márquez ÁA, de Araujo GTB, Rubin AS.	EXCLUDE	Ineligible outcome
Two cases of airway-centered fibroelastosis treated with an antifibrotic agent and corticosteroids	Kamatani M, Inomata M, Misumi A, Ito K, Maeda T, Chin H, Ito Y, Sakamoto K, Awano N, Kuse N, Furuhata Y, Bae Y, Sugiura H, Takemura T, Izumo T.	EXCLUDE
The acute effect of inhaled nitric oxide on the exercise capacity of patients with advanced interstitial lung disease: a randomized controlled trial	Freidkin L, Kramer MR, Rosengarten D, Izhakian S, Taieb S, Pertzov B.	EXCLUDE
Increased proportions of circulating PD-1(+) CD4(+) memory T cells and PD-1(+) regulatory T cells associate with good response to prednisone in pulmonary sarcoidosis	Miedema JR, de Jong LJ, Kahlmann V, Bergen IM, Broos CE, Wijsenbeek MS, Hendriks RW, Corneth OBJ.	EXCLUDE
Perspectives in the treatment of interstitial lung disease accompanied with anti-melanoma differentiation-associated gene 5-positive dermatomyositis	Tsuji H, Nakashima R, Mimori T.	EXCLUDE
Is Higher Dose of Inhaled Treprostinil Truly Superior to Lower Dose of Inhaled Treprostinil in Patients With Pulmonary Hypertension Associated With Interstitial Lung Diseases?	Genecand L, Lador F, Montani D, Perneger T.	EXCLUDE
Comparison of Effects of Sugammadex and Neostigmine on Postoperative Neuromuscular Blockade Recovery in Patients with Interstitial Lung Diseases Undergoing Transbronchial Cryobiopsy: A Randomized Trial	Lu L, Chen X, Li S, Cen Y.	EXCLUDE
Molecular Hydrogen as a Promising Therapy Could Be Linked With Increased Resting Treg Cells or Decreased Fas+ T Cell Subsets in a IgG4-PF-ILD Patient: A Case Report	Lui SW, Lu JW, Ho YJ, Tang SE, Ko KH, Hsieh TY, Liu FC.	EXCLUDE
From mutation to management: Advancing Langerhans cell histiocytosis treatment through combination therapies	Diamond A.	EXCLUDE
Effects of total saikosaponins on CYP3A4 and CYP1A2 in HepaRG cells	Tang Y, Li H, Tang J, Hu L, Ma F, Liu Y, Tang F.	EXCLUDE
Clinical, radiological and molecular responses to combination chemotherapy with MAPK pathway inhibition in relapsed and refractory Langerhans cell histiocytosis	Karri V, Lin H, Velazquez J, Batajoo A, Parekh D, Stanton W, Abhyankar H, El-Mallawany NK, Agrusa J, Eckstein O, Gulati N, Schwartz J, Woods-Swafford W, Boyd J, Saha A, Allen CE, McClain KL.	EXCLUDE
Clofarabine monotherapy in aggressive, relapsed and refractory Langerhans cell histiocytosis	Parekh D, Lin H, Batajoo A, Peckham-Gregory E, Karri V, Stanton W, Scull B, Fleishmann R, El-Mallawany N, Eckstein OS, Prudowsky ZD, Gulati N, Agrusa JE, Ahmed AZ, Chu R, Dietz MS, Goldman SC, Hogarty MD, Imran H, Intzes S, Kim JM, Kopp LM, Levy CF, Neff P, Pillai PM, Sisk BA, Schiff DE, Trobaugh-Lotrario AD, Walkovich K, McClain KL, Allen CE.	EXCLUDE
Significance of clinical-immunological patterns and diagnostic yield of biopsies in microscopic polyangiitis and granulomatosis with polyangiitis	Fernandes-Serodio J, Prieto-González S, Espígol-Frigolé G, Ríos-Garcés R, Gómez-Caverzaschi V, Araújo O, Espinosa G, Jordà-Sánchez R, Alba MA, Quintana L, Blasco M, Guillen E, Viñas O, Ruiz-Ortiz E, Pelegrín L, Sainz de la Maza M, Sánchez-Dalmau B, García-Herrera A, Solé M, Castillo P, Aldecoa I, Cano MD, Sellarés J, Hernández-González F, Agustí C, Lucena CM, López-Rueda A, Sánchez M, Benegas M, …	EXCLUDE
Baricitinib for anti-melanoma differentiation-associated protein 5 antibody-positive dermatomyositis-associated interstitial lung disease: a case series and literature review on Janus kinase inhibitors for the disease	Harada H, Shoda H, Tsuchiya H, Misaki M, Sawada T, Fujio K.	EXCLUDE
Updates on interstitial lung disease and other selected extra-articular manifestations of rheumatoid arthritis	Myasoedova E, Matteson EL.	EXCLUDE
Treatment of congenital Langerhans cell histiocytosis with cobimetinib	Benjelloun G, Roquet-Gravy C, Marot L, Secco LP, Roquet-Gravy PP, Baeck M, Bulinckx A.	EXCLUDE
A validation of register-derived diagnoses of interstitial lung disease in patients with inflammatory arthritis: data from the NOR-DMARD study	Provan SA, Ahlfors F, Bakland G, Hu Y, Kristianslund EK, Ikdahl E, Kvien TK, Aaløkken TM, Hoffmann-Vold AM.	EXCLUDE
Preclinical evidence using synthetic compounds and natural products indicates that AMPK represents a potential pharmacological target for the therapy of pulmonary diseases	Yang C, Rubin L, Yu X, Lazarovici P, Zheng W.	EXCLUDE
Ixekizumab-induced Interstitial Lung Disease	Ahmed A, Khanna P, Al Omari O, Jani C, Patel D, Singh H, Schiffman R.	EXCLUDE
Mixed Connective Tissue Disease (MCTD) in a Girl with Lower Extremities Edema: A Brief Report	Shashaani N, Yeganeh MH, Sinaei R, Salehi S, Shiari R.	EXCLUDE
Exploration of treatment in childhood Langerhans cell histiocytosis based on inflammatory and malignant symptoms: a pilot study	Lin HL, Zheng QQ, Huang RL, Hu R, Liu XD, Wang JY.	EXCLUDE
A first look at the reliability, validity and responsiveness of L-PF-35 dyspnea domain scores in fibrotic hypersensitivity pneumonitis	Swigris JJ, Aronson K, Fernández Pérez ER.	EXCLUDE
Decreased serpin C1 in extracellular vesicles predicts response to methotrexate treatment in patients with pulmonary sarcoidosis	Kraaijvanger R, Janssen Bonás M, Grutters JC, Paspali I, Veltkamp M, de Kleijn DPV, van Moorsel CHM.	EXCLUDE
Anti-synthase syndrome associated with SARS-Cov-2 infection	Chen XY, Chen J, Zhi LJ, Long KL, Gao PY.	EXCLUDE
Lung adenocarcinoma discovered during the follow-up of lung-dominant connective tissue disease: a case report and literature review	Zhu ZH, Guo Y, Wang XY, Sun XW.	EXCLUDE
Exploratory mass cytometry analysis reveals immunophenotypes of cancer treatment-related pneumonitis	Yanagihara T, Hata K, Matsubara K, Kunimura K, Suzuki K, Tsubouchi K, Ikegame S, Baba Y, Fukui Y, Okamoto I.	EXCLUDE
A case of autoimmune pulmonary alveolar proteinosis during the course of treatment of rapidly progressive interstitial pneumonia associated with anti-MDA5 antibody-positive dermatomyositis	Yatomi M, Akasaka K, Sato S, Chida M, Kanbe M, Sawada H, Yokota I, Wakamatsu I, Muto S, Sato M, Yamaguchi K, Miura Y, Tsurumaki H, Sakurai R, Hara K, Koga Y, Sunaga N, Yamakawa H, Matsushima H, Yamazaki S, Endo Y, Motegi SI, Hisada T, Maeno T.	EXCLUDE
Impact of DMARD treatment and systemic inflammation on all-cause mortality in patients with rheumatoid arthritis and interstitial lung disease: a cohort study from the German RABBIT register	Rudi T, Zietemann V, Meissner Y, Zink A, Krause A, Lorenz HM, Kneitz C, Schaefer M, Strangfeld A.	EXCLUDE
Comment on: Impact of interstitial lung disease on clinical remission of rheumatoid arthritis: results from the IORRA cohort	Shih PC.	EXCLUDE
Azathioprine vs methotrexate in eosinophilic granulomatosis with polyangiitis: a monocentric retrospective study	Milanesi A, Delvino P, Quaglini S, Montecucco C, Monti S.	EXCLUDE
Dacryoadenitis: do not forget ANCA vasculitis	Derbel A, Salah RB, Boukhzar R, Frikha F, Marzouk S, Bahloul Z.	EXCLUDE
Unexpected discovery of renal mass in a patient with granulomatosis with polyangiitis: accidental or inevitable?	Zheng K, Qian J, Jiang N, Zhou J, Wang L, Zhang F.	EXCLUDE
Aerosol delivery in interstitial lung diseases - breakthrough or lost cause?	Ehrhardt C.	EXCLUDE
Prevalence and prognostic meaning of interstitial lung abnormalities in remote CT scans of patients with interstitial lung disease treated with antifibrotic therapy	García Mullor MM, Arenas-Jiménez JJ, Ureña Vacas A, Gayá García-Manso I, Pérez Pérez JL, Serra Serra N, García Sevila R.	EXCLUDE
Trastuzumab deruxtecan in patients with metastatic non-small-cell lung cancer (DESTINY-Lung01): primary results of the HER2-overexpressing cohorts from a single-arm, phase 2 trial	Smit EF, Felip E, Uprety D, Nagasaka M, Nakagawa K, Paz-Ares Rodríguez L, Pacheco JM, Li BT, Planchard D, Baik C, Goto Y, Murakami H, Saltos A, Pereira K, Taguchi A, Cheng Y, Yan Q, Feng W, Tsuchihashi Z, Jänne PA.	EXCLUDE
Are immune checkpoint inhibitors safe and effective in lung cancer patients with pre-existing interstitial lung disease?	Zhu L, Gao R, Li H, Zheng Y, Yang J.	EXCLUDE
Pterostilbene: a potential therapeutic agent for fibrotic diseases	Wang W, Li K, Bai D, Wu J, Xiao W.	EXCLUDE
Efficacy and safety of local ablative therapy for patients with NSCLC and coexisting interstitial lung disease	Shao C, Zhi X, Mao S, Wu L, Yu J, Yang S, Wang W, Jia K, Luo L, Liu X, Jiang T, Zhou F, Chen B, Wang L, Gao G, Shi J, Chen X, Wu F, Ren S.	EXCLUDE
Erythematous ulcero-proliferative exophytic lesion in an oral squamous cell carcinoma patient- An unusual case of Trichosporonosis	Kesavachandran U, Kumar CA.	EXCLUDE
Phase 2 study using low dose cytarabine for adult patients with newly diagnosed Langerhans cell histiocytosis	Chang L, Lang M, Lin H, Cai H, Duan MH, Zhou DB, Cao XX.	EXCLUDE
Emerging therapeutic targets in systemic sclerosis	O'Reilly S.	EXCLUDE
Qualitative evaluation of connective tissue disease with cytomegalovirus infection: A meta-analysis of case reports	Deng R, Yuan G, Ye Y, Luo W, Zhong J, Wang H, Wei X, Luo X, Xiong A.	EXCLUDE
Lung Mean Dose Prediction in Transarterial Radioembolization (TARE): Superiority of [(166)Ho]-Scout Over [(99m)Tc]MAA in a Prospective Cohort Study	Wagemans MEHM, Braat AJAT, van Rooij R, Smits MLJ, Bruijnen RCG, Prince JF, Bol GM, de Jong HWAM, Lam MGEH.	EXCLUDE
Pituitary hypophysitis in granulomatosis with polyangiitis (GPA): a case series	Alameri M, Alnuaimi A, Martin NM, Meeran K, Gontsarova A, Barwick TD, Ellis S, McAdoo S, Tomlinson J, Wernig F.	EXCLUDE
Pretransplant ribavirin and interferon-α therapy for rhinovirus interstitial pneumonia in a RAG1-deficient infant	Harada N, Sonoda M, Ishimura M, Eguchi K, Kinoshita K, Matsuoka W, Motomura Y, Kaku N, Kawaguchi N, Takeuchi T, Ohga S.	EXCLUDE
Dabrafenib and trametinib in Langerhans cell histiocytosis and other histiocytic disorders	Cournoyer E, Ferrell J, Sharp S, Ray A, Jordan M, Dandoy C, Grimley M, Roy S, Lorsbach R, Merrow AC, Nelson A, Bartlett A, Picarsic J, Kumar A.	EXCLUDE
Bilateral dacryoadenitis as the initial presentation of ANCA-associated vasculitis in a pediatric patient	Spadaro JZ, Sinard J, Habib L.	EXCLUDE
Intestinal Langerhans cell histiocytosis presenting with symptoms similar to inflammatory bowel disease: a case report	Liu Y, Chen Z, Wang L, Li B.	EXCLUDE
Developmental drugs for sarcoidosis	Obi ON, Saketkoo LA, Maier LA, Baughman RP.	EXCLUDE
Clinical practice guidelines of the Japan Research Committee of the Ministry of Health, Labour, and Welfare for Intractable Vasculitis for the management of microscopic polyangiitis and granulomatosis with polyangiitis: The 2023 update - secondary publication	Sada KE, Nagasaka K, Kaname S, Nango E, Kishibe K, Dobashi H, Hiromura K, Kawakami T, Bando M, Wada T, Amano K, Murakawa Y, Harigai M.	EXCLUDE
Efficacy and safety of tocilizumab in Japanese patients with systemic sclerosis and associated interstitial lung disease: A subgroup analysis of a global, randomised, controlled Phase 3 trial	Kuwana M, Takehara K, Tanaka Y, Yamashita K, Katsumata K, Takata M, Shima Y.	EXCLUDE
A comprehensive study of Ephedra sinica Stapf-Schisandra chinensis (Turcz.) Baill herb pair on airway protection in asthma	Zhuo Z, Nie J, Xie B, Wang F, Shi M, Jiang Y, Zhu W.	EXCLUDE
Recent advances in the potential effects of natural products from traditional Chinese medicine against respiratory diseases targeting ferroptosis	Chen T, Ding L, Zhao M, Song S, Hou J, Li X, Li M, Yin K, Li X, Wang Z.	EXCLUDE
Inhaled treprostinil in patients with pulmonary hypertension associated with interstitial lung disease with less severe haemodynamics: a post hoc analysis of the INCREASE study	Weatherald J, Nathan SD, El-Kersh K, Argula RG, DuBrock HM, Rischard FP, Cassady SJ, Tarver J, Levine DJ, Tapson VF, Deng C, Shen E, Das M, Waxman AB.	EXCLUDE
Treatment of myopathy and cutaneous ulcers in anti-MDA5-positive dermatomyositis with triple therapy	Peringeth G, Abbi B, Mahmood S.	EXCLUDE
Nationwide Study of the Epidemiology, Diagnosis, and Treatment of Hypersensitivity Pneumonitis in Korea	Jung HI, Nam DR, You SH, Jung JW, Gu KM, Jung SY.	EXCLUDE
Use of inhaled treprostinil in patients with interstitial lung disease and pulmonary hypertension: to boldly go where no other pulmonary vasodilator has gone before?	Piccari L, Wort SJ.	EXCLUDE
Survival analysis from the INCREASE study in PH-ILD: evaluating the impact of treatment crossover on overall mortality	Nathan SD, Johri S, Joly JM, King CS, Raina A, McEvoy CA, Lee D, Shen E, Smith P, Deng C, Waxman AB.	EXCLUDE
Nintedanib alleviates pulmonary fibrosis in vitro and in vivo by inhibiting the FAK/ERK/S100A4 signalling pathway	Yang W, Pan L, Cheng Y, Wu X, Tang B, Zhu H, Zhang M, Zhang Y.	EXCLUDE
The protease inhibitor E64d might attenuate the development of experimental anti-glomerular basement membrane disease through regulating the activation of Th1 cells	Gu QH, Xu H, Cao X, Cheng X, Jia JY, Yan TK.	EXCLUDE
Interstitial lung disease caused by niraparib in ovarian cancer patient: a case report and literature review	Shono M, Murakami K, Ohta M, Nakai H, Matsumura N.	EXCLUDE
The Eiffel-by-night sign in granulomatosis with polyangiitis-associated hypertrophic pachymeningitis	Martín-Nares E, Hinojosa-Azaola A.	EXCLUDE
Trichosporon spp.: what's new?	Lima YP, Dias VC.	EXCLUDE
Animals in Respiratory Research	Fröhlich E.	EXCLUDE
Effect of high-dose intravenous methylprednisolone pulse (IVMP) therapy in the survival of patients with anti-melanoma differentiation-associated gene 5-related rapidly progressive interstitial lung disease: a retrospective analysis	Fan L, Li Y, Lyu W, Xu Q, Gao Y, Qiu X, Cai H, Dai J.	EXCLUDE
Long-Term Effectiveness of Benralizumab in Eosinophilic Granulomatosis With Polyangiitis	Nanzer AM, Maynard-Paquette AC, Alam V, Green L, Thomson L, Lam J, Fernandes M, Roxas C, d'Ancona G, Hearn A, Gates J, Agarwal S, Kent BD, Fernando M, D'Cruz DP, Hopkins C, Ismail TF, Dhariwal J, Jackson DJ.	EXCLUDE
The ECHO recommendations for dealing with vinblastine shortage affecting standard treatment of systemic Langerhans cell histiocytosis	Papadakis V, Astigarraga I, van den Bos C, Donadieu J, Henter JI, Jacobs S, Lehrnbecher T, Munthe-Kaas MC, Naeije L, Nanduri V, Nguyen T, Nysom K, Pears J, Raciborska A, Sieni E, Svojgr K, Tzotzola V, Minkov M; European Consortium for Histiocytosis (ECHO).	EXCLUDE
Combination of monoclonal antibodies targeting type 2 inflammation for severe asthma and eosinophilic granulomatosis with polyangiitis	Davanzo F, Marchi MR, Iorio L, Bortoli M, Doria A, Padoan R.	EXCLUDE
Resolution of exacerbated rheumatoid arthritis-associated interstitial lung disease under baricitinib treatment	Komai T, Sawada T, Tsuchiya H, Harada H, Shoda H, Fujio K.	EXCLUDE
VEXAS syndrome with granulomatosis with polyangiitis manifestation: retained in remission using methotrexate and infliximab	Oka H, Sumitomo S, Nishikubo M, Yamashita D, Maruoka H, Shiroishi Y, Shimizu H, Kanamori M, Nishioka H, Ohmura K.	EXCLUDE
Severe prolonged liver abnormality with jaundice during treatment for granulomatosis with polyangiitis with rituximab and avacopan	Kojima K, Fukui S, Tanigawa M, Sumiyoshi R, Koga T, Shimakura A, Okano S, Kawakami A.	EXCLUDE
Daratumumab as rescue therapy in life-threatening granulomatosis with polyangiitis	Krusche M, Oqueka T, Wichmann D, Kluge S, Huber TB, Kötter I, Schmidt-Lauber C.	EXCLUDE
Aortitis in Eosinophilic Granulomatosis With Polyangiitis	Yamamamoto H, Taniguchi Y.	EXCLUDE
Mycophenolate and azathioprine efficacy in interstitial lung disease: a systematic review and meta-analysis	Lombardi F, Stewart I, Fabbri L, Adams W, Kawano-Dourado L, Ryerson CJ, Jenkins G; REMAP-ILD Consortium.	EXCLUDE
Natural Products-Based Inhaled Formulations for Treating Pulmonary Diseases	Yong J, Shu H, Zhang X, Yang K, Luo G, Yu L, Li J, Huang H.	EXCLUDE
Langerhans cell histiocytosis of the skull in 23 children	Wei M, Jiang W, Wang R, Xiao B, Zhan Q.	EXCLUDE
Diagnosis and management of ANCA-associated vasculitis	Kronbichler A, Bajema IM, Bruchfeld A, Mastroianni Kirsztajn G, Stone JH.	EXCLUDE
The effectiveness and pharmacoeconomic study of using different corticosteroids in the treatment of hypersensitivity pneumonitis	Elhennawy MG, Akl Y, Abbassi M, Sabry NA.	EXCLUDE
Distinguishing immune checkpoint inhibitor-related pneumonitis from radiation pneumonitis by CT radiomics features in non-small cell lung cancer	Peiliang Wang MD, Yikun Li MM, Mengyu Zhao MM, Jinming Yu MD, Feifei Teng MD.	EXCLUDE
Identification and characterization of stromal-like cells with CD207(+/low) CD1a(+/low) phenotype derived from histiocytic lesions - a perspective in vitro model for drug testing	Śmieszek A, Marcinkowska K, Małas Z, Sikora M, Kępska M, Nowakowska BA, Deperas M, Smyk M, Rodriguez-Galindo C, Raciborska A.	EXCLUDE
Mepolizumab to treat eosinophilic granulomatosis with polyangiitis	Callejas Rubio JL, Moreno Higueras M, Ortego Centeno N.	EXCLUDE
Successful rescue treatment of refractory anti-MDA5 autoantibody positive dermatomyositis with rapidly progressive interstitial lung disease using daratumumab	Chua CG, Chai GT, Lim XR, Manghani M, Leung BPL, Koh LW.	EXCLUDE
Short-chain fatty acids ameliorate experimental anti-glomerular basement membrane disease	Liu J, Gu QH, Cui Z, Zhao MH, Jia XY.	EXCLUDE
Efficient pulmonary fibrosis therapy via regulating macrophage polarization using respirable cryptotanshinone-loaded liposomal microparticles	Wang X, Wan W, Zhang J, Lu J, Liu P.	EXCLUDE
Clinical features of anti-melanoma differentiation-associated gene 5 antibody-positive dermatomyositis with macrophage activation syndrome	Yang L, Zhang P, Yang Q, Zhang C, Guan W, Liu S.	EXCLUDE
Effectiveness and tolerability of antifibrotics in rheumatoid arthritis-associated interstitial lung disease	Juge PA, Hayashi K, McDermott GC, Vanni KMM, Kowalski E, Qian G, Bade K, Saavedra A, Dieudé P, Dellaripa PF, Doyle TJ, Sparks JA.	EXCLUDE
Linking NLRP3 inflammasome and pulmonary fibrosis: mechanistic insights and promising therapeutic avenues	Gairola S, Sinha A, Kaundal RK.	EXCLUDE
Avacopan as an additional therapeutic intervention to promote renal recovery in severe ANCA-associated vasculitis: A case report	Atrens AD, Hutton H, O'Sullivan E, Moore J, Madhan K.	EXCLUDE
Investigation of miR-26b and miR-27b expressions and the effect of quercetin on fibrosis in experimental pulmonary fibrosis	Toker Ç, Kuyucu Y, Şaker D, Kara S, Güzelel B, Mete UÖ.	EXCLUDE
Infantile scabies misdiagnosed and treated as Langerhans cell histiocytosis: A case report	Yuan M, Pan H, Cui B, Pan J, Ruan Z, Chen Y, Yu H, Liu R, Lu T.	EXCLUDE
PPARγ partial agonist LPSF/GQ-16 prevents dermal and pulmonary fibrosis in HOCl-induced systemic sclerosis (SSc) and modulates cytokine production in PBMC of SSc patients	de Almeida AR, Dantas AT, de Oliveira Gonçalves ME, Chêne C, Jeljeli M, Chouzenoux S, Thomas M, Cunha EGC, de Azevedo Valadares LD, de Melo Gomes JV, de Paula SKS, da Rocha Pitta MG, da Rocha Pitta I, de Melo Rêgo MJB, Pereira MC, Duarte ALBP, Abdalla DSP, Nicco C, Batteux F, da Rocha Pitta MG.	EXCLUDE
YuPingFeng (YPF) upregulates caveolin-1 (CAV1) to alleviate pulmonary fibrosis through the TGF-β1/Smad2 pathway	Chen X, Wei M, Li GD, Sun QL, Fan JQ, Li JY, Yun CM, Liu DM, Shi H, Qu YQ.	EXCLUDE
Maimendong decoction regulates M2 macrophage polarization to suppress pulmonary fibrosis via PI3K/Akt/FOXO3a signalling pathway-mediated fibroblast activation	Shuangshuang H, Mengmeng S, Lan Z, Fang Z, Yu L.	EXCLUDE
QFAE-nB alleviates pulmonary fibrosis by inhibiting the STING pathway in mice	Wei X, Jing J, Huang R, Zhou T, Wu L, Ou G, Wu Y, Hu J, Zhu W, Wu Y, Li Y, Zhang S, You Z.	EXCLUDE
Essential oil from Inula japonica Thunb. And its phenolic constituents ameliorate pulmonary injury and fibrosis in bleomycin-treated mice	Wei F, Yin Y, Li J, Chang Y, Zhang S, Zhao W, Ma X.	EXCLUDE
Buyang Huanwu Decoction alleviates blood stasis, platelet activation, and inflammation and regulates the HMGB1/NF-κB pathway in rats with pulmonary fibrosis	Feng Y, Dai L, Zhang Y, Sun S, Cong S, Ling S, Zhang H.	EXCLUDE
Dipyrone (Metamizole)-Induced Stevens-Johnson Syndrome	Gomes Ferreira S, Fernandes L, Santos S, Ferreira S, Sequeira J.	EXCLUDE
Janus kinase inhibitors vs. abatacept about safety and efficacy for patients with rheumatoid arthritis-associated interstitial lung disease: a retrospective nested case-control study	Tsujii A, Isoda K, Yoshimura M, Nakabayashi A, Kim DS, Tamada T, Yamamoto K, Ohshima S.	EXCLUDE
Celastrol Pyrazine Derivative Alleviates Silicosis Progression via Inducing ROS-Mediated Apoptosis in Activated Fibroblasts	Bai Y, Liang C, Gao L, Han T, Wang F, Liu Y, Zhou J, Guo J, Wu J, Hu D.	EXCLUDE
Osimertinib-induced severe bilateral pneumothorax: A case report	Li H, Shi X, Chen G, Wang D.	EXCLUDE
Hypersensitivity Pneumonitis: Challenges of a Complex Disease	Calaras D, David A, Vasarmidi E, Antoniou K, Corlateanu A.	EXCLUDE
The Peptide DHα-(4-pentenyl)-ANPQIR-NH(2) Exhibits Antifibrotic Activity in Multiple Pulmonary Fibrosis Models Induced by Particulate and Soluble Chemical Fibrogenic Agents	Li J, Deng B, Zhang J, Zhang X, Cheng L, Li G, Su P, Miao X, Yang W, Xie J, Wang R.	EXCLUDE
Treatment of Systemic Sclerosis-associated Interstitial Lung Disease: Evidence-based Recommendations. An Official American Thoracic Society Clinical Practice Guideline	Raghu G, Montesi SB, Silver RM, Hossain T, Macrea M, Herman D, Barnes H, Adegunsoye A, Azuma A, Chung L, Gardner GC, Highland KB, Hudson M, Kaner RJ, Kolb M, Scholand MB, Steen V, Thomson CC, Volkmann ER, Wigley FM, Burlile D, Kemper KA, Knight SL, Ghazipura M.	EXCLUDE
Identification of kynurenine and quinolinic acid as promising serum biomarkers for drug-induced interstitial lung diseases	Sun Y, Saito K, Ushiki A, Abe M, Saito Y, Kashiwada T, Horimasu Y, Gemma A, Tatsumi K, Hattori N, Tsushima K, Takemoto K, Ishikawa R, Momiyama T, Matsuyama SI, Arakawa N, Akane H, Toyoda T, Ogawa K, Sato M, Takamatsu K, Mori K, Nishiya T, Izumi T, Ohno Y, Saito Y, Hanaoka M.	EXCLUDE
Case report: Checkpoint inhibitor pneumonitis with positive anti-melanoma differentiation-associated gene 5 antibodies in a patient with lung cancer	Pan S, Xie H, Wang L, Wang Y, Zou M, Xu Y, Tian X, Fan J, Wang J.	EXCLUDE
Granulomatosis with polyangiitis presenting headache: A case report and review of literature	Li Z, Zhang Q, Wang X, Shi F.	EXCLUDE
Tuberostemonine may enhance the function of the SLC7A11/glutamate antiporter to restrain the ferroptosis to alleviate pulmonary fibrosis	Liu Y, Tang A, Liu M, Xu C, Cao F, Yang C.	EXCLUDE
Panax notoginseng saponin alleviates pulmonary fibrosis in rats by modulating the renin-angiotensin system	Li H, Wang YG, Chen TF, Gao YH, Song L, Yang YF, Gao Y, Huo W, Zhang GP.	EXCLUDE
Therapeutic potential of traditional Chinese medicine for interstitial lung disease	Zhou YM, Dong XR, Xu D, Tang J, Cui YL.	EXCLUDE
Chinese medicine as a therapeutic option for pulmonary fibrosis: Clinical efficacies and underlying mechanisms	Hao Y, Li J, Dan L, Wu X, Xiao X, Yang H, Zhou R, Li B, Wang F, Du Q.	EXCLUDE
Characteristics and disease course of untreated patients with interstitial lung disease associated with systemic sclerosis in a real-life two-centre cohort	Scheidegger M, Boubaya M, Garaiman A, Barua I, Becker M, Bjørkekjær HJ, Bruni C, Dobrota R, Fretheim H, Jordan S, Midtvedt O, Mihai C, Hoffmann-Vold AM, Distler O, Elhai M.	EXCLUDE
Vasoreactive pulmonary artery hypertension in non-fibrotic hypersensitive pneumonitis	Gupta S, Mohta A, Thameem D.	EXCLUDE
Ang-(1-7)/Mas axis ameliorates bleomycin-induced pulmonary fibrosis in mice via restoration of Nox4-Nrf2 redox homeostasis	Sheng M, Li Q, Huang W, Yu D, Pan H, Qian K, Ren F, Luo L, Tang L.	EXCLUDE
Pulmonary administration of tetrandrine loaded Zinc-Alginate nanogels attenuates pulmonary fibrosis in rats	Kou N, Chen YB, Li XW, Xu D, Wang Y, Dong XR, Cui YL, Wang Q.	EXCLUDE
Kv1.3 blockade by ShK186 modulates CD4+ effector memory T-cell activity of patients with granulomatosis with polyangiitis	Lintermans LL, Stegeman CA, Muñoz-Elías EJ, Tarcha EJ, Iadonato SP, Rutgers A, Heeringa P, Abdulahad WH.	EXCLUDE
Sirolimus for the treatment of patients with refractory connective tissue disease-related thrombocytopenia: a pilot study	Du H, Su W, Su J, Hu J, Wu D, Long W, Zhu J.	EXCLUDE
Disease Activity and Tendency to Relapse in ANCA-Associated Vasculitis Are Reflected in Neutrophil and Intermediate Monocyte Frequencies	Smargianaki S, Elmér E, Lilliebladh S, Ohlsson S, Pettersson Å, Hellmark T, Johansson ÅC.	EXCLUDE
Treatment of children with refractory/relapse high risk langerhans cell histiocytosis with the combination of cytarabine, vindesine and prednisone	Wang W, Ge J, Ma H, Lian H, Cui L, Zhao Y, Li Z, Wang T, Zhang R.	EXCLUDE
Clinical characteristics of hypertrophic cranial pachymeningitis in granulomatosis with polyangiitis: a retrospective single-center study in China	Chen Y, Gou L, Wang L, Qian M, Wu Q, Zheng W, Li M, Zeng X, Zhang F.	EXCLUDE
Betanin protects against bleomycin-induced pulmonary fibrosis by regulating the NLRP3/IL-1β/TGF-β1 pathway-mediated epithelial-to-mesenchymal transition	Abd Elrazik NA, Helmy SA.	EXCLUDE
Data quality and patient characteristics in European ANCA-associated vasculitis registries: data retrieval by federated querying	Gisslander K, Rutherford M, Aslett L, Basu N, Dradin F, Hederman L, Hruskova Z, Kardaoui H, Lamprecht P, Lichołai S, Musial J, O'Sullivan D, Puechal X, Scott J, Segelmark M, Straka R, Terrier B, Tesar V, Tesi M, Vaglio A, Wandrei D, White A, Wójcik K, Yaman B, Little MA, Mohammad AJ; FAIRVASC consortium.	EXCLUDE
Overall manifestations and survival of pediatric patients with Langerhans cell histiocytosis. A middle-income country (mic) national multicenter study	Velasco-Hidalgo L, González-Garay A, Rivera-Luna R, Zapata-Tarrés M, Galván-Diaz C, López-Facundo A, Arreguín-González F, León-Espitia J, Ortiz-Morales D, Juárez-Villegas L, González-Llano O, Covarrubias-Zapata D, Reséndiz-López A, Palomo-Colli M, Ma Duarte-Arroy L, Loeza-Oliva JJ, Tejocote-Romero I, García-Segura L, González-Montalvo P, Chávez-Gallegos S, Pérez-Rivera E, Gallardo-Gallardo I, Olv…	EXCLUDE
The efficacy and safety of tofacitinib in anti-melanoma differentiation-associated gene 5 antibody positive dermatomyositis associated interstitial lung disease: a systematic review and meta-analysis	Wang Y, Zou R, Wei J, Tang C, Wang J, Lin M.	EXCLUDE
The Role of MicroRNAs in Mesenchymal Stem Cell-Based Modulation of Pulmonary Fibrosis	Harrell CR, Volarevic A, Djonov V, Arsenijevic A, Volarevic V.	EXCLUDE
One-pot synthesis and pharmacological evaluation of new quinoline/pyrimido-diazepines as pulmonary antifibrotic agents	Fawzy MA, Ibrahim KH, Aly AA, Mohamed AH, Naguib Abdel Hafez SM, Abdelzaher WY, Elkaeed EB, Alsfouk AA, Abdelhafez EM.	EXCLUDE
Tuberostemonine may alleviates proliferation of lung fibroblasts caused by pulmonary fibrosis	Tang A, Liu Y, Ding Q, Huang G, Sha Z, Yang C, Cao F.	EXCLUDE
Tocilizumab Treatment in a Patient of Refractory Anti-EJ Positive ASyS: A Case Report	Jiajia J, Jia L, Wanlong W, Shuhui S, Xiaodong W, Shuang Y.	EXCLUDE
Current pharmacotherapies for advanced lung cancer with pre-existing interstitial lung disease : A literature review and future perspectives	Hanibuchi M, Ogino H, Sato S, Nishioka Y.	EXCLUDE
Drug-induced interstitial lung disease: a narrative review of a clinical conundrum	Harrison M, Kavanagh G, Corte TJ, Troy LK.	EXCLUDE
Skin Manifestations of Micafungin Breakthrough Disseminated Trichosporonosis in Acute Megakaryoblastic Leukemia	Matsumoto Y, Arakawa S, Sadahira K, Sato T, Yamazaki K, Nishimoto S.	EXCLUDE
Hydroxytyrosol Alleviates Methotrexate-Induced Pulmonary Fibrosis in Rats: Involvement of TGF-β1, Tissue Factor, and VEGF	Manie MF, Fawzy HM, El-Sayed EM.	EXCLUDE
Platycodin D ameliorates ammonia-induced pulmonary fibrosis by repressing TGF-β1-mediated extracellular matrix remodeling	Lian W, Ge S, Pang Q.	EXCLUDE
Sarcoidosis: Evaluation and Treatment	Partin M, Clebak KT, Chen R, Helm M.	EXCLUDE
Safety of dupilumab in T2 airways conditions: focus on eosinophilia across trials and real-life evidence	Caminati M, Micheletto C, Norelli F, Olivieri B, Ottaviano G, Padoan R, Piacentini G, Schiappoli M, Senna G, Menzella F.	EXCLUDE
Dexamethasone alleviates pulmonary sarcoidosis by regulating the TGF-β/Smad3 signaling to promote Th17/Treg cell rebalance	Zhang Y, Jiang X, Wang Q, Wu J, Zhou J.	EXCLUDE
Characteristics and risk factors of interstitial pneumonia with autoimmune features	Vahidy S, Agyeman J, Zheng B, Donohoe K, Hambly N, Johannson KA, Assayag D, Fisher JH, Manganas H, Marcoux V, Khalil N, Kolb M, Ryerson CJ; CARE-PF Investigators; Wong AW, Lok S, Morisset J, Fell CD, Shapera S, Gershon AS, Cox G, Halayko AJ, Sadatsafavi M, Wilcox PG, To T.	EXCLUDE
A large pulmonary nodule in a rheumatoid arthritis patient treated with tofacitinib	Her M, Park J, Lee SG.	EXCLUDE
Clinical characteristics of juvenile systemic sclerosis in Korea: 31-year single-center study	Jeong JE, Kim SH.	EXCLUDE
Recent advances in the treatment strategy for AAV improved outcomes with intensive GC tapering	Ono N, Kai T, Takeyama Y, Inoue Y, Ueda N, Nagano S, Ohta S, Inoue H, Sawabe T, Chifu Y, Yoshizawa S, Oryoji K, Kimoto Y, Miyake K, Ayano M, Mitoma H, Arinobu Y, Miyamura T, Horiuchi T, Akashi K, Tada Y, Niiro H.	EXCLUDE
Aggressive multi-combination therapy for anti-MDA5 antibody-positive dermatomyositis-rapidly progressive interstitial lung disease	Hata K, Kotani T, Matsuda S, Fujiki Y, Suzuka T, Kiboshi T, Wada Y, Shiba H, Shoda T, Kagitani M, Takeuchi T.	EXCLUDE
2-Deoxy-D-glucose ameliorates inflammation and fibrosis in a silicosis mouse model by inhibiting hypoxia-inducible factor-1α in alveolar macrophages	Lu Y, Mu M, RenChen X, Wang W, Zhu Y, Zhong M, Jiang Y, Tao X.	EXCLUDE
Lymphoid interstitial pneumonia in a patient with systemic lupus erythematosus: Case report and literature review	Dans Vilán L, Ríos Fernández R, Fernández Ontiveros S, Suárez Robles M, Caba Molina M, García Morales M, De la Hera FJ, Ortego Centeno N, Callejas Rubio JL.	EXCLUDE
Trigonelline mitigates bleomycin-induced pulmonary inflammation and fibrosis: Insight into NLRP3 inflammasome and SPHK1/S1P/Hippo signaling modulation	Zeyada MS, Eraky SM, El-Shishtawy MM.	EXCLUDE
Emerging Treatments for Childhood Interstitial Lung Disease	Bernardinello N, Griese M, Borie R, Spagnolo P.	EXCLUDE
Efficacy of Rituximab on Refractory Organ Involvements in Granulomatosis with Polyangiitis: A Systematic Review of Case Reports	Hajishah H, Amini MJ, Chadeganipour AS, Salehi SA, Kazemi D.	EXCLUDE
Factors Affecting the Ability to Discontinue Oral Corticosteroid Use in Patients with EGPA Treated with Anti-Interleukin-5 Therapy	Matsuno O.	EXCLUDE
SARS-CoV-2 seroprevalence in patients with autoimmune rheumatic diseases versus family controls: a multi-city cross-sectional survey	Misra R, Bhattacharya D, Ahmed S, Amin S, Shobha V, Ghosh A, Pandya SC, Parai D, Padhan P, Priyadarshini S, Mohapatra I, Patro ARK, Mohanty AP, Pati S.	EXCLUDE
Efficacy and Safety of Trastuzumab Deruxtecan in Patients With HER2-Expressing Solid Tumors: Primary Results From the DESTINY-PanTumor02 Phase II Trial	Meric-Bernstam F, Makker V, Oaknin A, Oh DY, Banerjee S, González-Martín A, Jung KH, Ługowska I, Manso L, Manzano A, Melichar B, Siena S, Stroyakovskiy D, Fielding A, Ma Y, Puvvada S, Shire N, Lee JY.	EXCLUDE
Absence of interstitial lung disease at initial visit may predict a favorable outcome for Japanese patients with systemic sclerosis with anti-topoisomerase I antibody	Hamaguchi Y, Yoshimura Y, Horii M, Fushida N, Kitano T, Sawada K, Oishi K, Maeda S, Watanabe S, Matsushita T.	EXCLUDE
Summary for Clinicians: Clinical Practice Guideline for the Treatment of Systemic Sclerosis-associated Interstitial Lung Disease: Evidence-based Recommendations	Hossain T, Montesi SB, Volkmann ER, Thomson CC, Ruminjo JK, Silver RM, Ghazipura M, Raghu G.	EXCLUDE
Reduction in ANCA levels associated with mepolizumab add-on treatment in eosinophilic granulomatosis with polyangiitis: Case series and literature review	Kamide Y, Watai K, Nakamura Y, Iwata M, Fukutomi Y, Taniguchi M, Sekiya K.	EXCLUDE
New therapies in anti-MDA5 antibody-positive dermatomyositis	Yasui M, Iwamoto T, Furuta S.	EXCLUDE
Pregnancies in women with antineutrophil cytoplasmatic antibody associated vasculitis	Pecher AC, Henes M, Henes JC.	EXCLUDE
Abatacept in usual and in non-specific interstitial pneumonia associated with rheumatoid arthritis	Atienza-Mateo B, Fernández-Díaz C, Vicente-Rabaneda EF, Melero-González RB, Ortiz-Sanjuán F, Casafont-Solé I, Rodríguez-García SC, Ferraz-Amaro I, Castañeda S, Blanco R; Spanish Collaborative Group of Abatacept in Interstitial Lung Disease Associated with Rheumatoid Arthritis.	EXCLUDE
Might maintenance therapy be discontinued once clinical remission is achieved in ANCA-associated vasculitis?	Roccatello D, Padoan R, Sciascia S, Iorio L, Nic An Ríogh E, Little MA.	EXCLUDE
Elucidating the Mechanism of Buyanghuanwu Decoction Acting on Pulmonary Fibrosis Based on Network Pharmacology and Animal Studies	Xing Q, Liu X, Liu Z, Yan Q, Hu Y, Li W, Peng K.	EXCLUDE
Intracranial granuloma in a patient with granulomatosis with polyangiitis under rituximab maintenance: A case report	Ince B, Eroğlu E, Barburoğlu M, Yalçinkaya Y, Artim-Esen B, Gül A, Inanç M.	EXCLUDE
Therapeutic Approaches for the Treatment of Interstitial Lung Disease: An Exploratory Review on Molecular Mechanisms	Amin R, Pandey R, Vaishali K, Acharya V, Sinha MK, Kumar N.	EXCLUDE
Glycyrrhetinic Acid Mitigates Radiation-Induced Pulmonary Fibrosis via Inhibiting the Secretion of TGF-β1 by Treg Cells	Chen J, Wang C, Pan X, Zhan Y, Zhou W, Peng S, Chen C, Zhang M, Lan R, Wu J, Huang F, Hong J.	EXCLUDE
Uncommon presentation of granulomatosis with polyangiitis: Prostate involvement	Jain N, Roy D, Mysore S, Negigowdru MM, Rao VKR.	EXCLUDE
Anti-melanoma Differentiation-associated Gene 5 Antibody-positive Dermatomyositis Presenting as Refractory Gingivitis at the First Clinical Manifestation	Kawakami E, Uchida T, Iwamoto N, Hara K, Egashira K, Kawakami A.	EXCLUDE
Desquamative Interstitial Pneumonia with Progressive Pulmonary Fibrosis	Utsunomiya T, Kinoshita Y, Yoshimura M, Koide Y, Wada K, Ueda Y, Yoshida Y, Kushima H, Nimura S, Ishii H.	EXCLUDE
Hypertension in connective tissue disease	Luo Q, Zhang Y, Yang X, Qin L, Wang H.	EXCLUDE
TrxR/Trx inhibitor butaselen ameliorates pulmonary fibrosis by suppressing NF-κB/TGF-β1/Smads signaling	Chen Y, Yin H, Sun J, Zhang G, Zhang Y, Zeng H.	EXCLUDE
Systemic corticosteroids in fibrotic lung disease: a systematic review and meta-analysis	Pitre T, Kawano-Dourado L, Kachkovski GV, Leung D, Leung G, Desai K, Zhai C, Adams W, Funke-Chambour M, Kreuter M, Stewart I, Ryerson CJ, Jenkins G, Zeraatkar D; REMAP-ILD consortium.	EXCLUDE
Novel Approaches for the Treatment of Pulmonary Fibrosis with Emphasis on the Role of Galectin-3 Inhibitors as a Potential Therapeutic Approach	Mathur T, Singh I.	EXCLUDE
A case of dupilumab combination therapy for exacerbation of atopic dermatitis in a patient with eosinophilic granulomatosis with polyangiitis treated with mepolizumab	Iwadate Y, Arinuma Y, Matsueda Y, Tanaka T, Wada T, Tanaka S, Oku K, Yamaoka K.	EXCLUDE
New-onset of eosinophilic granulomatosis with polyangiitis without eosinophilia and eosinophilic infiltration under benralizumab treatment: A case report	Yonezawa H, Ohmura SI, Ohkubo Y, Otsuki Y, Miyamoto T.	EXCLUDE
Extensive ischaemic colitis-like colonic lesions in eosinophilic granulomatosis with polyangiitis	Ueda Y, Shimada K.	EXCLUDE
Successful treatment of PR3-ANCA-positive interstitial pneumonia with a moderate dose of glucocorticoid and rituximab	Higashida-Konishi M, Akiyama M, Hama S, Oshige T, Izumi K, Oshima H, Okano Y.	EXCLUDE
miR-23b-3p Ameliorates LPS-Induced Pulmonary Fibrosis by Inhibiting EndMT via DPP4 Inhibition	Yue L, Chen F, Liu X, Wu C, Wang J, Lai J, Zhu H.	EXCLUDE
Evaluation of prognostic factors for patients with eosinophilic granulomatosis with polyangiitis recruited at the pneumonological centre and mainly ANCA negativity: A retrospective analysis of a single cohort in Poland	Fijolek J, Wiatr E, Bujnowski P, Piotrowska-Kownacka D, Roszkowski-Sliz K.	EXCLUDE
Using imlifidase to elucidate the characteristics and importance of anti-GBM antibodies produced after start of treatment	Tyrberg L, Andersson F, Uhlin F, Hellmark T, Segelmark M.	EXCLUDE
Eosinophilic granulomatosis with polyangiitis: sequential use of mepolizumab following rituximab for inadequate asthma control despite vasculitis remission	Cremonezi Lammoglia B, De Aguiar Trevise L, Paslar Leal T, Pereira Lopes Vieira Pinto M, Hasselmann G, Salles Rosa Neto N.	EXCLUDE
Emergence of acute promyelocytic leukemia in a patient with granulomatosis with polyangiitis during treatment with cyclophosphamide: a rare case report	Gorial FI, Awadh NI, Shaheen NW, Dheyaa A, Ali ZH, Wajdi N.	EXCLUDE
Case report: Interstitial lung disease of XELOEX chemotherapy with cetuximab in advanced colon cancer induced	Shao Y, Hu J, Yao H, Jiang M, Song Z.	EXCLUDE
Disseminated Bacillus Calmette-Guérin Infection with Rhabdomyolysis, Acute Kidney Injury, and Interstitial Pneumonia after Bacillus Calmette-Guérin Intravesical Instillation Therapy	Sakurai Y, Furuto Y, Saito T, Namikawa A, Takahashi H, Shibuya Y.	EXCLUDE
Tibetan medicine Bang Jian: a comprehensive review on botanical characterization, traditional use, phytochemistry, and pharmacology	Li Y, Zhang J, Fan JY, Zhong SH, Gu R.	EXCLUDE
Identification and Biological Evaluation of a Potent and Selective JAK1 Inhibitor for the Treatment of Pulmonary Fibrosis	Park E, Park S, Lee SJ, Jeong D, Jin H, Moon H, Cha B, Kim D, Ma S, Seo W, Han SH, Lee YS, Kang S.	EXCLUDE
Mutant PIK3CA is a targetable driver alteration in histiocytic neoplasms	Durham BH, Hershkovitz-Rokah O, Abdel-Wahab O, Yabe M, Chung YR, Itchaki G, Ben-Sasson M, Asher-Guz VA, Groshar D, Doe-Tetteh SA, Alano T, Solit DB, Shpilberg O, Diamond EL, Mazor RD.	EXCLUDE
Promising Therapeutic Effects of Embryonic Stem Cells-Origin Mesenchymal Stem Cells in Experimental Pulmonary Fibrosis Models: Immunomodulatory and Anti-Apoptotic Mechanisms	Lee H, Jeong OY, Park HJ, Lee SL, Bok EY, Kim M, Suh YS, Cheon YH, Kim HO, Kim S, Chun SH, Park JM, Lee YJ, Lee SI.	EXCLUDE
Pathological granuloma fibrosis induced by agar-embedded Mycobacterium abscessus in C57BL/6JNarl mice	Yang SJ, Hsu CH, Lai CY, Tsai PC, Song YD, Yeh CC, Chen YY, Dou HY.	EXCLUDE
Curcumin ameliorates pulmonary fibrosis progression by inhibiting the fibrotic process of lung fibroblasts	Qiao M, Li D, He Y, Cui Q, Chi H, Li X, Li S, Jiao Y, Wei X.	EXCLUDE
Langerhans cell histiocytosis: promises and caveats of targeted therapies in high-risk and CNS disease	Abla O.	EXCLUDE
Pulmonary fibrosis treatment in children - What have we learnt from studies in adults?	Jia MB, Fitzgerald DA.	EXCLUDE
Rituximab to treat prolidase deficiency due to a novel pathogenic copy number variation in PEPD	Atschekzei F, Fedchenko M, Elsayed A, Dubrowinskaja N, Graalmann T, Ringshausen FC, Witte T, Sogkas G.	EXCLUDE
Icariside Ⅱ attenuates bleomycin-induced pulmonary fibrosis by modulating macrophage polarization	Deng L, Ouyang B, Shi H, Yang F, Li S, Xie C, Du W, Hu L, Wei Y, Dong J.	EXCLUDE
Benralizumab for eosinophilic granulomatosis with polyangiitis: a retrospective, multicentre, cohort study	Bettiol A, Urban ML, Padoan R, Groh M, Lopalco G, Egan A, Cottin V, Fraticelli P, Crimi C, Del Giacco S, Losappio L, Moi L, Cinetto F, Caminati M, Novikov P, Berti A, Cameli P, Cathébras P, Coppola A, Durel CA, Folci M, Lo Gullo A, Lombardi C, Monti S, Parronchi P, Rivera CM, Solans R, Vacca A, Espígol-Frigolé G, Guarnieri G, Bianchi FC, Marchi MR, Tcherakian C, Kahn JE, Iannone F, Venerito V, De…	EXCLUDE
Interleukin-5 inhibition in eosinophilic granulomatosis with polyangiitis: time for another approach?	Gill B, Putman M.	EXCLUDE
The Lack of a Durable Response to Tofacitinib in Anti-PL-12 Anti-synthetase Syndrome With Progressive Interstitial Pneumonitis	Baldawi MB, Nardella FA.	EXCLUDE
2-Methoxyestradiol ameliorates paraquat-induced pulmonary fibrosis by inhibiting the TGF-β1/Smad2/3 signaling pathway	Hou L, Yang F, Zhang Y, Li Y, Yan H, Meng C, Du Y, Zhu H, Yuan D, Gao Y.	EXCLUDE
The compound artemisinin-hydroxychloroquine ameliorates bleomycin-induced pulmonary fibrosis in rats by inhibiting TGF-β1/Smad2/3 signaling pathway	Wang Z, Liu M, Ai Y, Zheng S, Chen Y, Du H, Yuan S, Guo X, Yuan Y, Li G, Song J, Deng C.	EXCLUDE
Multidisciplinary clinical guidelines in proactive monitoring, early diagnosis, and effective management of trastuzumab deruxtecan (T-DXd)-induced interstitial lung disease (ILD) in breast cancer patients	Wekking D, Porcu M, Pellegrino B, Lai E, Mura G, Denaro N, Saba L, Musolino A, Scartozzi M, Solinas C.	EXCLUDE
Celastrol as a candidate drug for silicosis: From bioinformatics and network pharmacology to experimental validation	Liang C, Bai Y, Miao R, Yang X, Gao L, Liu Y, Zhou J, Guo J, Hu D, Wu J.	EXCLUDE
Successful treatment of Langerhans cell histiocytosis in an infant with vemurafenib: a case report and literature review	Li Q.	EXCLUDE
In vitro and in vivo pharmacokinetic characterization, chiral conversion and PBPK scaling towards human PK simulation of S-MRI-1867, a drug candidate for Hermansky-Pudlak syndrome pulmonary fibrosis	Padilha EC, Yang M, Shah P, Wang AQ, Duan J, Park JK, Zawatsky CN, Malicdan MCV, Kunos G, Iyer MR, Gaucher G, Ravenelle F, Cinar R, Xu X.	EXCLUDE
Development of lung tissue models and their applications	Petpiroon N, Netkueakul W, Sukrak K, Wang C, Liang Y, Wang M, Liu Y, Li Q, Kamran R, Naruse K, Aueviriyavit S, Takahashi K.	EXCLUDE
α 2 -ADRENORECEPTOR ANTAGONIST AMELIORATES SEPSIS-ASSOCIATED PULMONARY FIBROSIS BY SUPPRESSING NOREPINEPHRINE-MEDIATED FIBROBLAST DIFFERENTIATION VIA INHIBITING PKC ACTIVATION	Su X, Lu F, Chen Y, Wang M, Tang G, Lin W, Liu Y, Wang H, Yin H, Wang Y.	EXCLUDE
Nebulized inhalation of LPAE-HDAC10 inhibits acetylation-mediated ROS/NF-κB pathway for silicosis treatment	Tian Y, Shi H, Zhang D, Wang C, Zhao F, Li L, Xu Z, Jiang J, Li J.	EXCLUDE
Berberine hydrochloride ameliorates PM2.5-induced pulmonary fibrosis in mice through inhibiting oxidative stress and inflammatory	Zhao J, Ma X, Li S, Liu C, Liu Y, Tan J, Yu L, Li X, Li W.	EXCLUDE
Diagnosis of interstitial lung disease (ILD) secondary to systemic sclerosis (SSc) and rheumatoid arthritis (RA) and identification of 'progressive pulmonary fibrosis' using chest CT: a narrative review	Poerio A, Carlicchi E, Zompatori M.	EXCLUDE
Phenotyping by persistent inflammation in systemic sclerosis associated interstitial lung disease: a EUSTAR database analysis	Guler S, Sarbu AC, Stalder O, Allanore Y, Bernardino V, Distler J, Gabrielli A, Hoffmann-Vold AM, Matucci-Cerinic M, Müller-Ladner U, Ortiz-Santamaria V, Rednic S, Riccieri V, Smith V, Ullman S, Walker UA, Geiser TK, Distler O, Maurer B, Kollert F.	EXCLUDE
Rituximab induction and reinduction in granulomatosis with polyangiitis and microscopic polyangiitis: A retrospective multicenter study in Taiwan	Hsieh TY, Chen MH, Wu CC, Hong WJ, Lu CH, Lu CC, Lu LY, Hsieh SC, Tsai CY, Wu CS; Taiwan Vasculitis Study Group.	EXCLUDE
Characteristics and Disease Burden of Patients With Eosinophilic Granulomatosis With Polyangiitis Initiating Mepolizumab in the United States	Silver J, Deb A, Packnett E, McMorrow D, Morrow C, Bogart M.	EXCLUDE
Dupilumab for relapsing or refractory sinonasal and/or asthma manifestations in eosinophilic granulomatosis with polyangiitis: a European retrospective study	Molina B, Padoan R, Urban ML, Novikov P, Caminati M, Taillé C, Néel A, Bouillet L, Fraticelli P, Schleinitz N, Christides C, Moi L, Godeau B, Knight A, Schroeder JW, Marchand-Adam S, Gil H, Cottin V, Durel CA, Gelain E, Lerais B, Ruivard M, Groh M, Samson M, Moroni L, Thiel J, Kernder A, Cohen Tervaert JW, Costanzo G, Folci M, Rizzello S, Cohen P, Emmi G, Terrier B.	EXCLUDE
Emetine dihydrochloride alleviated radiation-induced lung injury through inhibiting EMT	Wang X, Li M, Yin J, Fang J, Ying Y, Ye T, Zhang F, Ma S, Qin H, Liu X.	EXCLUDE
Tacrolimus and the Treatment of Pulmonary Fibrosis	Huang D, Li Y, Liu Y.	EXCLUDE
Effect of WISP1 on paraquat-induced EMT	Liu J, Lv S, Ma W, Yang D, Zhang X.	EXCLUDE
Risk factors for invasive fungal infections in patients with connective tissue disease: Systematic review and meta-analysis	Xiong A, Luo W, Tang X, Cao Y, Xiang Q, Deng R, Shuai S.	EXCLUDE
Somatic ARAF mutations in pediatric Langerhans cell histiocytosis: clinicopathologic, genetic and functional profiling	Liu R, Guo Y, Han L, Feng S, Cao J, Sun Y, Cao Z, Cui X.	EXCLUDE
Benralizumab for eosinophilic granulomatosis with polyangiitis	Cottu A, Groh M, Desaintjean C, Marchand-Adam S, Guillevin L, Puechal X, Beaumesnil S, Lazaro E, Samson M, Taille C, Durel CA, Diot E, Nicolas S, Guilleminault L, Ebbo M, Cathebras P, Dupin C, Yildiz H, Belfeki N, Pugnet G, Chauvin P, Jouneau S, Lifermann F, Martellosio JP, Cottin V, Terrier B; French Vasculitis Study Group.	EXCLUDE
Resveratrol mitigates miR-212-3p mediated progression of diesel exhaust-induced pulmonary fibrosis by regulating SIRT1/FoxO3	Singh N, Nagar E, Gautam A, Kapoor H, Arora N.	EXCLUDE
Vitamin D3 alleviates lung fibrosis of type 2 diabetic rats via SIRT3 mediated suppression of pyroptosis	Tang L, Zhang D, Zhang Y, Peng Y, Li M, Song H, Chen H, Li W, Li X.	EXCLUDE
Management of Pulmonary Hypertension Associated with Chronic Lung Disease	Blanco I, Hernández-González F, García A, Torres-Castro R, Barberà JA.	EXCLUDE
The Association Between Age at Diagnosis and Disease Characteristics and Damage in Patients With ANCA-Associated Vasculitis	Bloom JL, Pickett-Nairn K, Silveira L, Fuhlbrigge RC, Cuthbertson D, Akuthota P, Corbridge TC, Khalidi NA, Koening CL, Langford CA, McAlear CA, Monach PA, Moreland LW, Pagnoux C, Rhee RL, Seo P, Silver J, Specks U, Warrington KJ, Wechsler ME, Merkel PA; Vasculitis Clinical Research Consortium.	EXCLUDE
Anthelmintic nitazoxanide protects against experimental pulmonary fibrosis	Chen XY, Dong YC, Yu YY, Jiang M, Bu WJ, Li P, Sun ZJ, Dong DL.	EXCLUDE
Comment on: Anti-acid therapy in SSc-associated interstitial lung disease: long-term outcomes from the German Network for Systemic Sclerosis	Moran-Mendoza O, Al-Jarallah A, Alqahtani S, Paredes C.	EXCLUDE
Comment on: Anti-acid therapy in SSc-associated interstitial lung disease: long-term outcomes from the German Network for Systemic Sclerosis-caution is key in interpreting retrospective data: Reply	Kreuter M, Bonella F, Moinzadeh P, Hunzelmann N.	EXCLUDE
Remission of refractory eosinophilic gastrointestinal disease in an eosinophilic granulomatosis with polyangiitis patient by anti-IL-5 therapy	Wang CR, Tsai HW, Wu IC.	EXCLUDE
Association between hypogammaglobulinaemia and severe infections during induction therapy in ANCA-associated vasculitis: from J-CANVAS study	Omura S, Kida T, Noma H, Sunaga A, Kusuoka H, Kadoya M, Nakagomi D, Abe Y, Takizawa N, Nomura A, Kukida Y, Kondo N, Yamano Y, Yanagida T, Endo K, Hirata S, Matsui K, Takeuchi T, Ichinose K, Kato M, Yanai R, Matsuo Y, Shimojima Y, Nishioka R, Okazaki R, Takata T, Ito T, Moriyama M, Takatani A, Miyawaki Y, Ito-Ihara T, Yajima N, Kawaguchi T, Fukuda W, Kawahito Y.	EXCLUDE
Characteristics of patients with difficult-to-treat rheumatoid arthritis in a French single-centre hospital	Hecquet S, Combier A, Steelandt A, Pons M, Wendling D, Molto A, Miceli-Richard C, Allanore Y, Avouac J.	EXCLUDE
Combination of Prednisolone and Calcineurin Inhibitors Prevents Lung Function Decline in Patients with Anti-aminoacyl-tRNA Synthetase Antibody-Positive Polymyositis/Dermatomyositis	Yorishima Y, Tominaga M, Fujimoto K, Nagata S, Sumi A, Chikasue T, Okamoto M, Kaieda S, Matama G, Zaizen Y, Obara H, Kakuma T, Ida H, Kawayama T, Hoshino T.	EXCLUDE
Medicine Targeting Epithelial-Mesenchymal Transition to Treat Airway Remodeling and Pulmonary Fibrosis Progression	He H, Ji X, Cao L, Wang Z, Wang X, Li XM, Miao M.	EXCLUDE
Cladribine treatment in patients with pulmonary Langerhans cell histiocytosis	Radzikowska E, Wakuliński J, Langfort R, Dziuk M, Wesołowski S, Błasińska K.	EXCLUDE
Vanadium Carbide Nanosheets with Broad-Spectrum Antioxidant Activity for Pulmonary Fibrosis Therapy	Liu Q, Ren Y, Jia H, Yuan H, Tong Y, Kotha S, Mao X, Huang Y, Chen C, Zheng Z, Wang L, He W.	EXCLUDE
Stevioside attenuates bleomycin-induced pulmonary fibrosis by activating the Nrf2 pathway and inhibiting the NF-κB and TGF-β1/Smad2/3 pathways	Hao W, Yu TT, Zuo DZ, Hu HZ, Zhou PP.	EXCLUDE
Risk prediction model for mortality in microscopic polyangiitis: multicentre REVEAL cohort study	Kotani T, Matsuda S, Okazaki A, Nishioka D, Watanabe R, Gon T, Manabe A, Shoji M, Kadoba K, Hiwa R, Yamamoto W, Hashimoto M, Takeuchi T.	EXCLUDE
The Immunobiological Agents for Treatment of Antiglomerular Basement Membrane Disease	Yamashita M, Takayasu M, Maruyama H, Hirayama K.	EXCLUDE
Inhibition of Galectin-1 attenuates lung fibroblast activation and proliferation in lung fibrosis	Xue J, Li S.	EXCLUDE
Bufei huoxue capsule alleviates bleomycin-induced pulmonary fibrosis in mice via TGF-β1/Smad2/3 signaling	Li Y, Qin W, Liang Q, Zeng J, Yang Q, Chen Y, Wang J, Lu W.	EXCLUDE
Gracillin relieves pulmonary fibrosis by suppressing the STAT3 axis	Xie M, Yang L, Cheng J, Qu H, Gu Y, Ding C, Xu X, Zhao C, Huang X, Wang L.	EXCLUDE
NXC736 Attenuates Radiation-Induced Lung Fibrosis via Regulating NLRP3/IL-1β Signaling Pathway	Kim SY, Park S, Cui R, Lee H, Choi H, Farh ME, Jo HI, Lee JH, Song HJ, Lee YJ, Lee YS, Lee BY, Cho J.	EXCLUDE
A selective CB2R agonist (JWH133) protects against pulmonary fibrosis through inhibiting FAK/ERK/S100A4 signaling pathways	Wu X, Chen L, Cheng Y, Zhang Y, Yang W, Pan L, Fu C, Zhu H, Zhang M.	EXCLUDE
Coronavirus disease 2019 in a patient with pulmonary fibrosis and emphysema: An autopsy report	Kudo R, Kawaguchi T, Kimura M, Rikitake Y, Iwao C, Rikitake M, Iwao K, Aizawa A, Kariya Y, Matsuda M, Miyauchi S, Takajo I, Sato Y, Asada Y, Miyazaki T, Umekita K.	EXCLUDE
Placing a Biventricular Implantable Cardioverter Defibrillator in Major Cardiac Dextroposition (Pseudo-Dextrocardia): A Case Report and Literature Review	Abdalla AS, Brands C, Aziz KT, Shimshak T, Windross D, Ahmed SU.	EXCLUDE
Successful Treatment of a Patient with Drug-Refractory Rheumatoid Arthritis-Associated Interstitial Lung Disease with Upadacitinib: A Case Report	Nishii Y, Okamoto M, Zaizen Y, Kojima T, Nouno T, Naitou-Nishida Y, Matsuo N, Takeoka H, Ishida M, Nakamura M, Masuda T, Tanaka T, Miyamura T, Hoshino T.	EXCLUDE
Overexpression of Glutathione S-Transferases in Human Diseases: Drug Targets and Therapeutic Implications	Lv N, Huang C, Huang H, Dong Z, Chen X, Lu C, Zhang Y.	EXCLUDE
Therapeutic Effect and Safety Evaluation of Naringin on Klebsiella pneumoniae in Mice	Zhao G, Huang Q, Jing X, Huang L, Liu C, Pan X, Li Z, Li S, Qiu Z, Xin R.	EXCLUDE
Effects of N-butanol extract of Amygdalus mongolica on rats with bleomycin-induced pulmonary fibrosis based on metabolomics	Gao C, Bai Y, Zhou H, Meng H, Wu T, Bai W, Wang J, Fan L, Yang Y, Chang H, Shi S.	EXCLUDE
Induction failure in granulomatosis with polyangiitis: a nationwide case-control study of risk factors and outcomes	Sorin B, Iudici M, Guerry MJ, Samson M, Bielefeld P, Maillet T, Nouvier M, Karras A, Meyer L, Lavigne C, Régent A, Durel CA, Fabre M, Charles P, Raimbourg Q, Lanteri A, Pugnet G, Rivière F, Pineton de Chambrun M, Cacoub P, Le Guenno G, Jourdain P, Mekinian A, Paule R, Dion J, Legendre P, Cohen P, Guillevin L, Puéchal X, Terrier B.	EXCLUDE
ANCA-negative ANCA-associated vasculitis: pitfalls of the 'vasculitis screen'	Cooke H, Wells M, Miller K, Medford ARL, Patel S.	EXCLUDE
Navigating the management complexity in long-term asymptomatic immunodeficiency	Park K, Wang Q, Lee RU.	EXCLUDE
ZC3H4 governs epithelial cell migration through ROCK/p-PYK2/p-MLC2 pathway in silica-induced pulmonary fibrosis	Jiang R, Zhou Y, Gao Q, Han L, Hong Z.	EXCLUDE
[Translated article] Checklist for the pharmaceutical care of patients with interstitial lung disease (CheckEPID): A Delphi-based consensus	Calvin-Lamas M, Calleja Hernández MÁ, Monte-Boquet E, Rodriguez Sagrado MÁ, Ventayol Bosch P.	EXCLUDE
The novel peptide DR4penA attenuates the bleomycin- and paraquat-induced pulmonary fibrosis by suppressing the TGF-β/Smad signaling pathway	Wang D, Deng B, Cheng L, Li J, Guo X, Zhang J, Zhang X, Su P, Li G, Miao X, Yang W, Xie J, Wang R.	EXCLUDE
Clinicopathological prognostic characteristics and long‑term outcomes of patients with breast cancer and collagen disorder in comparison to those without collagen disorder	Matsuura K, Osaki A, Ichinose Y, Fujimoto A, Sakakibara A, Nukui A, Yokogawa H, Shimada H, Asano A, Ohara M, Ishiguro H, Takahashi T, Saeki T.	EXCLUDE
Back to the future: targeting the extracellular matrix to treat systemic sclerosis	Leask A, Naik A, Stratton RJ.	EXCLUDE
Disulfiram ameliorates bleomycin induced pulmonary inflammation and fibrosis in rats	Hamidi N, Feizi F, Azadmehr A, Zabihi E, Khafri S, Zarei-Behjani Z, Babazadeh Z.	EXCLUDE
Rituximab Monotherapy Is Effective as First-Line Treatment for Granulomatous Lymphocytic Interstitial Lung Disease (GLILD) in CVID Patients	Tessarin G, Baronio M, Gazzurelli L, Rossi S, Chiarini M, Moratto D, Giliani SC, Bondioni MP, Badolato R, Lougaris V.	EXCLUDE
Immune microenvironment associated with the severity of Langerhans cell histiocytosis in children	Cai F, Peng Z, Xu H, Gao H, Liao C, Xu X, Guo X, Gu W, Zhu K, Shu Q, Shen H.	EXCLUDE
Long-Term Prognosis of Antimelanoma Differentiation-Associated Gene 5-Positive Dermatomyositis With Interstitial Lung Disease	Sasai T, Nakashima R, Tsuji H, Nakajima T, Imura Y, Yoshida Y, Hirata S, Shirakashi M, Hiwa R, Kitagori K, Akizuki S, Yoshifuji H, Mimori T, Morinobu A.	EXCLUDE
Astragaloside IV protects against lung injury and pulmonary fibrosis in COPD by targeting GTP-GDP domain of RAS and downregulating the RAS/RAF/FoxO signaling pathway	Zhang M, Wang W, Liu K, Jia C, Hou Y, Bai G.	EXCLUDE
Anlotinib Attenuates Liver Fibrosis by Regulating the Transforming Growth Factor β1/Smad3 Signaling Pathway	Wu YT, Li QZ, Zhao XK, Mu M, Zou GL, Zhao WF.	EXCLUDE
Comment on "Subcutaneous administration of cytarabine for pediatric patients with Langerhans cell histiocytosis decreases burden of patient travel and infusion center utilization"	Donadieu J.	EXCLUDE
Common and Uncommon CT Findings in CVID-Related GL-ILD: Correlations with Clinical Parameters, Therapeutic Decisions and Potential Implications in the Differential Diagnosis	Scarpa R, Cinetto F, Milito C, Gianese S, Soccodato V, Buso H, Garzi G, Carrabba M, Messina E, Panebianco V, Catalano C, Morana G, Lougaris V, Landini N, Bondioni MP.	EXCLUDE
A case of neurodegenerative Langerhans cell histiocytosis exhibiting high osteopontin in cerebrospinal fluid without specific radiological abnormalities	Sakai Y, Ikawa Y, Takenaka M, Noguchi K, Fukuda M, Fujiki T, Kuroda R, Mase S, Araki R, Maeba H, Nishimura R, Wada T.	EXCLUDE
Checklist for Pharmaceutical Care of the Patient with interstitial lung disease (CheckEPID): A Delphi-based consensus	Calvin Lamas M, Calleja Hernández MÁ, Monte-Boquet E, Rodriguez Sagrado MÁ, Ventayol Bosch P.	EXCLUDE
Differences of clinical characteristics and outcome in proven invasive Trichosporon infections caused by asahii and non-asahii species	Lee EH, Choi MH, Lee KH, Song YG, Han SH.	EXCLUDE
Sesamol attenuates bleomycin-induced pulmonary toxicity and fibrosis in experimental animals	Kaushik S, Bhargava P, Sharma J, Arava S, Nag TC, Arya DS, Bhatia J.	EXCLUDE
Intravenous immunoglobulin therapy in antineutrophil cytoplasmic antibody-associated vasculitis	Benavides-Villanueva F, Loricera J, Calvo-Río V, Corrales-Selaya C, Castañeda S, Blanco R.	EXCLUDE
Efficiency of tofacitinib in refractory interstitial lung disease among anti-MDA5 positive juvenile dermatomyositis patients	Xue Y, Zhang J, Deng J, Kuang W, Wang J, Tan X, Li C, Li S, Li C.	EXCLUDE
Evaluation of prevention and treatment effects of fibroblast growth factor-21 in BLM-induced pulmonary fibrosis	Wang X, Li S, Liu J, Sun W, Zhao H, Han Q, Liu Y, Cao X, Li Q, Jin Y, Guo X, Ren G.	EXCLUDE
Renal improvement and remission in a patient with refractory ANCA-associated vasculitis treated with avacopan	Alvarez L, Kambham N, Su R.	EXCLUDE
An update on dıagnosıs and treatment of ANCA assocıated renal vasculıtıs	Turkmen K, Ozer H, Tesar V.	EXCLUDE
Preliminary results of randomized phase II study of etoposide plus lobaplatin or etoposide plus cisplatin with concurrent thoracic radiotherapy in the treatment of limited-stage small cell lung cancer	Wang M, Ma Z, Li Q, Yang W, Chen X, Geng Y, Luo D, Hu Y, Wu B, Jiang W, Su S, Ouyang W, Lu B.	EXCLUDE
Rituximab Rescue in Treatment Refractory Hypersensitivity Pneumonitis	Grewal US, Pande A.	EXCLUDE
Recent Advances in the Treatment of Interstitial Lung Diseases	Bang AA, Bang S, Bang A, Acharya S, Shukla S.	EXCLUDE
The role of cGAS-STING signaling in pulmonary fibrosis and its therapeutic potential	Zhang J, Zhang L, Chen Y, Fang X, Li B, Mo C.	EXCLUDE
Janus kinase inhibitor, tofacitinib, in refractory juvenile dermatomyositis: a retrospective multi-central study in China	Zhang J, Sun L, Shi X, Li S, Liu C, Li X, Lu M, Deng J, Tan X, Guan W, Li G, Wen X, Liu P, Li C.	EXCLUDE
Ginsenosides: a potential natural medicine to protect the lungs from lung cancer and inflammatory lung disease	Wang L, Zhang Y, Song Z, Liu Q, Fan D, Song X.	EXCLUDE
Mechanotransductive receptor Piezo1 as a promising target in the treatment of fibrosis diseases	Xu Y, Huang Y, Cheng X, Hu B, Jiang D, Wu L, Peng S, Hu J.	EXCLUDE
A non-small cell lung carcinoma patient responded to crizotinib therapy after alectinib-induced interstitial lung disease	Sun W, Zheng J, Zhou J, Zhou J.	EXCLUDE
Atractylodinol prevents pulmonary fibrosis through inhibiting TGF-β receptor 1 recycling by stabilizing vimentin	Hao M, Guan Z, Zhang Z, Ai H, Peng X, Zhou H, Xu J, Gu Q.	EXCLUDE
Clinico-radiological correlation and prognostic value of baseline chest computed tomography in eosinophilic granulomatosis with polyangiitis	Delestre F, Brun AL, Thoreau B, Taillé C, Limal N, Puéchal X, Mouthon L, Guillevin L, Revel MP, Terrier B.	EXCLUDE
A phosphodiesterase-4 inhibitor reduces lung inflammation and fibrosis in a hamster model of SARS-CoV-2 infection	Kolloli A, Ramasamy S, Kumar R, Nisa A, Kaplan G, Subbian S.	EXCLUDE
Efficacy of non-conventional synthetic DMARDs for patients with rheumatoid arthritis-associated interstitial lung disease: a systematic review and meta-analysis	Yuan H, Cui S, Yang L, Cui J, Wang X, Ding M, Jin L, Wang Y, Chang F, Jin H, Ma J, Shi M, Liu A.	EXCLUDE
An Unexpected Cause of Lung Disease Identified After Lung Transplantation	Self A, Afshar K, Kafi A, Yung G, Golts E, Lin CM.	EXCLUDE
Baicalin alleviates bleomycin-induced early pulmonary fibrosis in mice via the mitoKATP signaling pathway	Han M, Wang S, Zhou X, Zhang P, Han Z, Chen Y, Cai H, Wu L, Huang X, Wang L, Chen Y.	EXCLUDE
Triptolide attenuates pulmonary fibrosis by inhibiting fibrotic extracellular matrix remodeling mediated by MMPs/LOX/integrin	Lin W, Song Y, Li T, Yan J, Zhang R, Han L, Ba X, Huang Y, Qin K, Chen Z, Wang Y, Tu S, Huang Y.	EXCLUDE
N-Acetylglucosamine mitigates lung injury and pulmonary fibrosis induced by bleomycin	Li J, Xu X, Liu J, Chen Y, Jin S, Zhang G, Yin S, Wang J, Tian K, Luan X, Tan X, Zhao X, Zhang N, Wang Z.	EXCLUDE
Pneumonitis After Concurrent Chemoradiation and Immune Checkpoint Inhibition in Patients with Locally Advanced Non-small Cell Lung Cancer	Altan M, Soto F, Xu T, Wilson N, Franco-Vega MC, Simbaqueba Clavijo CA, Shannon VR, Faiz SA, Gandhi S, Lin SH, Lopez P, Zhong L, Akhmedzhanov F, Godoy MCB, Shroff GS, Wu J, Khawaja F, Kim ST, Naing A, Heymach JV, Daniel-Macdougall C, Liao Z, Sheshadri A.	EXCLUDE
Bleomycin loaded exosomes enhanced antitumor therapeutic efficacy and reduced toxicity	Shaikh S, Younis M, Yingying S, Tanziela T, Yuan L.	EXCLUDE
Reclaiming the Balance: Blocking Glutamine Uptake to Restrain Pulmonary Fibrosis	Liu G, Summer R.	EXCLUDE
Retrospective comparative study of the efficacy of JAK inhibitor (tofacitinib) in the treatment of systemic sclerosis-associated interstitial lung disease	Junfei Z, Meihua G, Shuai Z, Xiangting L, Zhidan L, Tianming C, Yajing L, Chu T, Lipu S.	EXCLUDE
Sex Differences in Clinical Manifestations of Hospitalized Patients With Eosinophilic Granulomatosis With Polyangiitis: A Retrospective Cohort Study	Liu S, Han L, Li M, Tian X, Zeng X, Lu Y, Wang L, Zhang F.	EXCLUDE
Presymptomatic myositis in patients with antisynthetase syndrome associated with interstitial lung disease: A prospective small case series clinical study	Ozaki M, Mano T, Iwasa N, Yamamoto Y, Takatani T, Kido A, Sugie K.	EXCLUDE
Beyond the Lungs: O 2 Supplementation Improves Cerebral Oxygenation and Fatigue during Exercise in Interstitial Lung Disease	Marillier M, Gruet M, Bernard AC, Champigneulle B, Verges S, Moran-Mendoza O, Neder JA.	EXCLUDE
FOXO4-D-Retro-Inverso targets extracellular matrix production in fibroblasts and ameliorates bleomycin-induced pulmonary fibrosis in mice	Liu Y, Hou Q, Wang R, Liu Y, Cheng Z.	EXCLUDE
Anti-neutrophil Cytoplasmic Antibody-negative Eosinophilic Granulomatosis with Polyangiitis Complicated with Peripheral Neuropathy that Underwent Remission Induction with Mepolizumab Monotherapy	Nishihara M, Suzuki M, Asatani S, Nagasawa Y, Tsukamoto M, Akiya K, Kobayashi H, Kitamura N, Nakamura H.	EXCLUDE
Sarcoidosis-associated pulmonary fibrosis: joining the dots	Bandyopadhyay D, Mirsaeidi MS.	EXCLUDE
Animal models of silicosis: fishing for new therapeutic targets and treatments	Martínez-López A, Candel S, Tyrkalska SD.	EXCLUDE
Regular, low-dose, sustained-release morphine for persisting breathlessness in interstitial lung disease: a randomised, double-blind, placebo-controlled, crossover trial	Ferreira DH, Ekström M, Bajwah S, Fazekas B, Currow DC.	EXCLUDE
Vemurafenib combined with cladribine and cytarabine results in durable remission of pediatric BRAF V600E-positive LCH	Evseev D, Osipova D, Kalinina I, Raykina E, Ignatova A, Lyudovskikh E, Baidildina D, Popov A, Zhogov V, Semchenkova A, Litvin E, Kotskaya N, Cherniak E, Voronin K, Burtsev E, Bronin G, Vlasova I, Purbueva B, Fink O, Pristanskova E, Dzhukaeva I, Erega E, Novichkova G, Maschan A, Maschan M.	EXCLUDE
Green synthesis, characterization, anti-SARS-CoV-2 entry, and replication of lactoferrin-coated zinc nanoparticles with halting lung fibrosis induced in adult male albino rats	El-Fakharany EM, El-Maradny YA, Ashry M, Abdel-Wahhab KG, Shabana ME, El-Gendi H.	EXCLUDE
Secondary Organising Pneumonia Caused by Denosumab	Ouakidi D, Bourouis BN, Banat MA, Azzi N, Benzait S, Snouber A.	EXCLUDE
Tangeretin attenuates bleomycin-induced pulmonary fibrosis by inhibiting epithelial-mesenchymal transition via the PI3K/Akt pathway	Li J, Wei Q, Song K, Wang Y, Yang Y, Li M, Yu J, Su G, Peng L, Fu B, Yi P.	EXCLUDE
Mechanism of Polygonum capitatum intervention in pulmonary fibrosis based on network pharmacology and molecular docking technology: A review	Fan Z, Pu X, Li L, Li Q, Jiang T, Lu L, Tang J, Pan M, Zhang L, Chai Y.	EXCLUDE
The alcohol extracts of Sceptridium ternatum (Thunb.) Lyon exert anti-pulmonary fibrosis effect through targeting SETDB1/STAT3/p-STAT3 signaling	Zou X, Huang Z, Zhan Z, Yuan M, Zhang Y, Liu T, Hu X, Fan W, Chen P, Qin H, Zhang S, Xia Y, Zheng S, Pan Z, Huang P.	EXCLUDE
Anti-synthetase Syndrome That Relapsed with Pulmonary Arterial Hypertension and Malignancy	Oka H, Sumitomo S, Shimizu H, Kanamori M, Murata S, Yamashita D, Okada T, Nishioka H, Ohmura K.	EXCLUDE
Potential Therapeutic Targets of Resveratrol in the Prevention and Treatment of Pulmonary Fibrosis	Ramli I, Cheriet T, Posadino AM, Giordo R, Zayed H, Eid AH, Pintus G.	EXCLUDE
Pulmonary fibrosis in sarcoidosis	Asif H, Ribeiro Neto M, Culver D.	EXCLUDE
High-dose (40 mg) versus low-dose (20 mg) prednisolone for treating sarcoidosis: a randomised trial (SARCORT trial)	Dhooria S, Sehgal IS, Agarwal R, Muthu V, Prasad KT, Dogra P, Debi U, Garg M, Bal A, Gupta N, Aggarwal AN.	EXCLUDE
Impact of chronic fibrosing interstitial lung disease on healthcare use: association between fvc decline and inpatient hospitalization	Singer D, Chastek B, Sargent A, Johnson JC, Shetty S, Conoscenti C, Bernstein EJ.	EXCLUDE
A Pharmacokinetic Study of Sixteen Major Bioactive Components of Jinshui-Huanxian Granules in Pulmonary Fibrosis Model and Control Rats Using Orbitrap Fusion Mass Spectrometry	Zhang W, Wan Y, Sun S, Xie Y, Zhao D, Li B, Li J, Tian Y, Feng S.	EXCLUDE
Trastuzumab Deruxtecan‒Related Interstitial Lung Disease/Pneumonitis: Computed Tomography Imaging Patterns to Guide Diagnosis and Management	Nishino M, Kusumoto M, Bankier AA, Kurihara Y, Zhang L, Rasheed Z, Meinhardt G, Arunachalam M, Taitt C, Wang Q, Powell CA.	EXCLUDE
Sporadic Lymphangioleiomyomatosis Disease: A Case Report	Nikmanesh Y, Shokripour M, Mokhtari M, Khazayi M, Monabati A, Rezayi R, Bahtouee M.	EXCLUDE
Reliability and responsiveness of the D12 and validity of its scores as a measure of dyspnoea severity in patients with rheumatoid arthritis-related interstitial lung disease	Swigris JJ, Danoff S, Dellaripa PF, Doyle TJ, Solomon JJ.	EXCLUDE
The melatonin agonist ramelteon attenuates bleomycin-induced lung fibrosis by suppressing the NLRP3/TGF-Β1/HMGB1 signaling pathway	Aydin P, Aksakalli-Magden ZB, Civelek MS, Karabulut-Uzuncakmak S, Mokhtare B, Ozkaraca M, Alper F, Halici Z.	EXCLUDE
Rituximab for the treatment of acute exacerbation of interstitial lung disease associated with connective tissue disease	León Román F, Pintado-Cort B, García-Casado D, Muñiz-González F, López García-Asenjo JA, Díaz-Rodríguez C, Montoro-López MN, Loucel-Bellino M, Recio-Moreno B, Rebollo-Garrido S, Martínez-Hernández Y, Cusacovich I.	EXCLUDE
Eosinophilic granulomatosis polyangiitis (EGPA) complicated with periaortitis, precipitating role of dupilumab? A case report a review of the literature	Kai M, Vion PA, Boussouar S, Cacoub P, Saadoun D, Le Joncour A.	EXCLUDE
Beyond skin and muscle: The unexplored territory of interstitial lung disease in anti-NXP2-positive myositis	Liu Y, He W, Guo Y, Shih PC, Chen GB.	EXCLUDE
A rare imaging presentation with multisystemic clinicopathological features of Langerhans cell histiocytosis: Case report and literature review	Li X, Wang Y, Liu Q, Zeng Q, Fu H, He J, Schmidt-Wolf IGH, Sharma A, Liao F.	EXCLUDE
Intergenic spacer (IGS-1) region sequence-based identification, genotypic analysis, and antifungal susceptibility of clinical Trichosporon species	Parashar A, Rastogi V, Prakash H, Pandey A, Rudramurthy SM.	EXCLUDE
Pharmacotherapy and pulmonary fibrosis risk after SARS-CoV-2 infection: a prospective nationwide cohort study in the United States	Adegunsoye A, Baccile R, Best TJ, Zaksas V, Zhang H, Karnik R, Patel BK, Solomonides AE, Parker WF, Solway J; N3C Consortium.	EXCLUDE
The additional treatment value of immunoglobulin for the treatment of rheumatoid arthritis complicated with interstitial lung disease: A propensity score-matched pilot study	Shen X, Wang F.	EXCLUDE
Inhibition of discoidin domain receptor 2 reveals kinase-dependent and kinase-independent functions in regulating fibroblast activity	Ling S, Kwak D, Kim KK.	EXCLUDE
Coadministration of 3'5-dimaleamylbenzoic acid and quercetin decrease pulmonary fibrosis in a systemic sclerosis model	Reyes-Jiménez E, Ramírez-Hernández AA, Santos-Álvarez JC, Velázquez-Enríquez JM, González-García K, Carrasco-Torres G, Villa-Treviño S, Baltiérrez-Hoyos R, Vásquez-Garzón VR.	EXCLUDE
GGA (geranylgeranylacetone) ameliorates bleomycin-induced lung inflammation and pulmonary fibrosis by inhibiting apoptosis and oxidative stress	Zhou R, Jin C, Jiao L, Zhang S, Tian M, Liu J, Yang S, Yao W, Zhou F.	EXCLUDE
Interstitial lung disease-associated pulmonary hypertension - what the future holds	Cottin V, Diesler R, Turquier S, Valenzuela C.	EXCLUDE
Sapanisertib attenuates pulmonary fibrosis by modulating Wnt5a/mTOR signalling	Xu Z, Lv Y, Kong D, Jiang W.	EXCLUDE
Vincamine as an agonist of G protein-coupled receptor 40 effectively ameliorates pulmonary fibrosis in mice	Zhao T, Zhou Z, Zhao S, Wan H, Li H, Hou J, Wang J, Qian M, Shen X.	EXCLUDE
Evaluation of lung protection of Sanghuangporus sanghuang through TLR4/NF-κB/MAPK, keap1/Nrf2/HO-1, CaMKK/AMPK/Sirt1, and TGF-β/SMAD3 signaling pathways mediating apoptosis and autophagy	Chien LH, Deng JS, Jiang WP, Chou YN, Lin JG, Huang GJ.	EXCLUDE
AT2 cell-derived IgA trapped by the extracellular matrix in silica-induced pulmonary fibrosis	Chen M, Wang J, Yuan M, Long M, Sun Y, Wang S, Luo W, Zhou Y, Zhang W, Jiang W, Chao J.	EXCLUDE
Systemic Corticosteroids for Treating Respiratory Diseases: Less Is Better, but… When and How Is It Possible in Real Life?	Melani AS, Croce S, Cassai L, Montuori G, Fabbri G, Messina M, Viani M, Bargagli E.	EXCLUDE
Liposome-anchored mesenchymal stem cells for radiation pneumonia/fibrosis treatment	Zhou H, Zhang Y, Pei P, Shen W, Yi X, Yang K.	EXCLUDE
Total sesquiterpenoids from Eupatorium lindleyanum DC. attenuate bleomycin-induced lung fibrosis by suppressing myofibroblast transition	Sun X, Zhu M, Xia W, Xu X, Zhang J, Jiang X.	EXCLUDE
Crizotinib induces pulmonary toxicity by blocking autophagy flux in alveolar epithelial cells	Zhang Y, Gao Z, Pan Z, Fu H, Jiang F, Yan H, Yang B, He Q, Luo P, Xu Z, Yang X.	EXCLUDE
New therapeutic approaches against pulmonary fibrosis	Yu D, Xiang Y, Gou T, Tong R, Xu C, Chen L, Zhong L, Shi J.	EXCLUDE
MPO-ANCA-positive granulomatosis with polyangiitis and concurrent IgG4-related disease with periaortitis and tubulointerstitial nephritis: A case report of a new overlap syndrome?	Kuske L, Khalifa A, Wibisono A, Bräsen JH, Witte T.	EXCLUDE
Myeloid cells from Langerhans cell histiocytosis patients exhibit increased vesicle trafficking and an altered secretome capable of activating NK cells	Hagey DW, Kvedaraite E, Akber M, Görgens A, Javadi J, Von Bahr Greenwood T, Björklund C, Åkefeldt SO, Hannegård-Hamrin T, Arnell H, Dobra K, Herold N, Svensson M, El Andaloussi S, Henter JI, Lourda M.	EXCLUDE
Comment on: Successful treatment of rapid progressive interstitial lung disease in a case of anti-Zo antibody positive anti-synthetase syndrome	Koizumi H, Muro Y, Kamiya S, Akashi N, Imai S, Yamashita Y, Ogawa-Momohara M, Takeichi T, Akiyama M.	EXCLUDE
Pyoderma gangrenosum-like ulcers over the face in a case of granulomatosis with polyangiitis	Kanan K, Karat TP, Vishwajeet V, Wadhwa Y, Patra S.	EXCLUDE
Regression of bilateral orbital inflammation with anti-CD20 in a patient with relapsing granulomatosis with polyangiitis: A case report	Castellino N, Scuto S, Zanoli L, Toro MD, Avitabile T, Castellino P, Russo A.	EXCLUDE
IL33-mediated NPM1 promotes fibroblast-to-myofibroblast transition via ERK/AP-1 signaling in silica-induced pulmonary fibrosis	Wang Y, Cheng D, Li Z, Sun W, Zhou S, Peng L, Xiong H, Jia X, Li W, Han L, Liu Y, Ni C.	EXCLUDE
Analysis of 12 cases of antineoplastic agents-induced interstitial lung disease	Li X, Gu YL, Liu XC, Sun ZX, Sun Y.	EXCLUDE
Baricitinib improves pulmonary fibrosis in mice with rheumatoid arthritis-associated interstitial lung disease by inhibiting the Jak2/Stat3 signaling pathway	Liu H, Yang Y, Zhang J, Li X.	EXCLUDE
A cysteine proteinase inhibitor ALLN alleviates bleomycin-induced skin and lung fibrosis	Kasamatsu H, Chino T, Hasegawa T, Utsunomiya N, Utsunomiya A, Yamada M, Oyama N, Hasegawa M.	EXCLUDE
Prolyl oligopeptidase inhibition ameliorates experimental pulmonary fibrosis both in vivo and in vitro	Cucinotta L, Mannino D, Casili G, Repici A, Crupi L, Paterniti I, Esposito E, Campolo M.	EXCLUDE
Concordance between practice and published evidence in the management of ANCA-associated vasculitis in Japan: A cross-sectional web-questionnaire survey	Miyawaki Y, Fujii T, Anan K, Kodera M, Kikuchi M, Sada KE, Nagasaka K, Bando M, Sugiyama H, Kaname S, Harigai M, Tamura N.	EXCLUDE
Pulmonary Delivery of Specialized Pro-Resolving Mediators-Based Nanotherapeutics Attenuates Pulmonary Fibrosis in Preclinical Animal Models	Li J, Xiao Y, Zhang Y, Li S, Zhao M, Xia T, Meng H.	EXCLUDE
Natural plant resource flavonoids as potential therapeutic drugs for pulmonary fibrosis	Wang MC.	EXCLUDE
Inhibitory effects of Schisandrin C on collagen behavior in pulmonary fibrosis	Xu M, Zhao C, Song H, Wang C, Li H, Qiu X, Jing H, Zhuang W.	EXCLUDE
Mass-like Lesions Causing Compression of Large Vessels in Granulomatosis with Polyangiitis	Hanzawa S, Noda S, Hosoya T, Kawahara T, Nukui Y.	EXCLUDE
Acute Hemorrhagic Rectal Ulcer Complicated by Cytomegalovirus Enteritis following Steroid Pulse Therapy for Acute Exacerbation of Interstitial Pneumonia	Hamada N, Maeda R, Suyama A, Yuzurio S, Oda W, Suwaki T.	EXCLUDE
Unraveling the mechanism of tetrandrine combined with Buyang Huanwu Decoction against silicosis using network pharmacology and molecular docking analyses	Li Y, He S, Zhao Y, Jiang H, Lyu Z.	EXCLUDE
Case Report: Middle lobe syndrome: a rare presentation in eosinophilic granulomatosis with polyangiitis	Maranini B, Guzzinati I, Casoni GL, Ballotta M, Lo Monaco A, Govoni M.	EXCLUDE
Tetrandrine slows the radiographic progression of progressive massive fibrosis in pneumoconiosis: a retrospective cohort study	Tang M, Tan F, Luo Y, Xiao X, Deng X, Li S, Tan X.	EXCLUDE
Cyclophosphamide-induced liver injury during treatment of interstitial lung disease in juvenile dermatomyositis	Zhang Y, Costin C.	EXCLUDE
ANCA-negative eosinophilic granulomatosis with polyangiitis complicated by peripheral nerve damage: A case report	Chen Y, Wan Q, Liu B.	EXCLUDE
Interstitial lung disease in patients with systemic sclerosis: what can we learn from the SENSCIS trial?	Assassi S, Tumuluri S, Levin RW.	EXCLUDE
Nanoparticle-mediated delivery of microRNAs-based therapies for treatment of disorders	Ghafouri-Fard S, Shoorei H, Noferesti L, Hussen BM, Moghadam MHB, Taheri M, Rashnoo F.	EXCLUDE
Pharmacological treatment of systemic sclerosis-associated interstitial lung disease: an updated review and current approach to patient care	Mendoza FA, Allawh T, Jimenez SA.	EXCLUDE
Inhibitory effect of lactoferrin-coated zinc nanoparticles on SARS-CoV-2 replication and entry along with improvement of lung fibrosis induced in adult male albino rats	El-Fakharany EM, El-Gendi H, El-Maradny YA, Abu-Serie MM, Abdel-Wahhab KG, Shabana ME, Ashry M.	EXCLUDE
Therapeutic Advances in Eosinophilic Granulomatosis with Polyangiitis	Bloom JL, Langford CA, Wechsler ME.	EXCLUDE
Treatment Approaches to Granulomatosis with Polyangiitis and Microscopic Polyangiitis	Berti A, Cornec D, Dua AB.	EXCLUDE
Real-World Perspectives and Practices for Pneumonitis/Interstitial Lung Disease Associated With Trastuzumab Deruxtecan Use in Human Epidermal Growth Factor Receptor 2-Expressing Metastatic Breast Cancer	Rugo HS, Crossno CL, Gesthalter YB, Kelley K, Moore HB, Rimawi MF, Westbrook KE, Buys SS.	EXCLUDE
Benralizumab: A novel treatment for the cutaneous features of paediatric eosinophilic granulomatosis with polyangiitis (pEGPA)	Bandla M, Howard M, McNally A, Armstrong D, Simpson I, Mar A.	EXCLUDE
Progress in the Treatment of Pulmonary Hypertension Associated with Interstitial Lung Disease	Nathan SD.	EXCLUDE
Role of systemic immunosuppression on subglottic stenosis in granulomatosis with polyangiitis: Analysis of a single-centre cohort	Moroni L, Giudice L, Lanzillotta M, Cariddi A, Ramirez GA, Bozzolo EP, Germinario B, Gallina G, Viscardi S, Carretta A, Dagna L.	EXCLUDE
Thrombocytopenia during avacopan administration: A case report	Morimoto N, Mori T, Shioji S, Watanabe H, Sakai K, Mori K, Yamamura A, Hanioka A, Akagi Y, Fujiki T, Mandai S, Mori Y, Ando F, Susa K, Iimori S, Naito S, Sohara E, Uchida S.	EXCLUDE
Cardiac involvement in a case of juvenile dermatomyositis with positive anti-melanoma differentiation associated protein 5 antibody	Kaplan MM, Çelikel E, Güngörer V, Ekici Tekin Z, Gürsu HA, Polat SE, Cinel G, Çelikel Acar B.	EXCLUDE
Successful outcome under multiple therapy in two cases of anti-MDA5 dermatomyositis with severe cardiomyopathy and interstitial lung disease	Roeser A, Hadjadj J, Prat L, Szwebel TA, Allenbach Y, Mouthon L, Revel MP, Terrier B.	EXCLUDE
The efficacy and safety of systemic corticosteroids as first line treatment for granulomatous lymphocytic interstitial lung disease	Smits B, Goldacker S, Seneviratne S, Malphettes M, Longhurst H, Mohamed OE, Witt-Rautenberg C, Leeman L, Schwaneck E, Raymond I, Meghit K, Uhlmann A, Winterhalter C, van Montfrans J, Klima M, Workman S, Fieschi C, Lorenzo L, Boyle S, Onyango-Odera S, Price S, Schmalzing M, Aurillac V, Prasse A, Hartmann I, Meerburg JJ, Kemner-van de Corput M, Tiddens H, Grimbacher B, Kelleher P, Patel SY, Korgano…	EXCLUDE
Incidence and appropriate management of drug-induced interstitial lung disease in Japanese patients with unresectable pancreatic cancer: A multicenter retrospective study	Miyagahara T, Fujimori N, Ueda K, Takamatsu Y, Matsumoto K, Teramatsu K, Takaoka T, Suehiro Y, Shimokawa Y, Omori K, Niina Y, Tachibana Y, Akashi T, Oono T, Ogawa Y.	EXCLUDE
Apelin Prevents and Alleviates Crystalline Silica-induced Pulmonary Fibrosis via Inhibiting Transforming Growth Factor Beta 1-triggered Fibroblast Activation	Shen J, Feng J, Wu Z, Ou Y, Zhang Q, Nong Q, Wu Q, Li C, Tan X, Ye M, Gao Z, Zhang Y, Liang W, Xia L, Qin Y, Huang Y, Zhao N, Hu S.	EXCLUDE
Trimethoprim-sulfamethoxazole prophylaxis during treatment of granulomatosis with polyangiitis with rituximab in the United States of America: a retrospective cohort study	Mendel A, Behlouli H, de Moura CS, Vinet É, Curtis JR, Bernatsky S.	EXCLUDE
Novel Therapeutic Strategies in the Treatment of Systemic Sclerosis	Gumkowska-Sroka O, Kotyla K, Mojs E, Palka K, Kotyla P.	EXCLUDE
Pharmacological inhibition of TAK1 prevents and induces regression of experimental organ fibrosis	Bale S, Verma P, Yalavarthi B, Scarneo SA, Hughes P, Amin MA, Tsou PS, Khanna D, Haystead TA, Bhattacharyya S, Varga J.	EXCLUDE
Nanoengineered mesenchymal stem cell therapy for pulmonary fibrosis in young and aged mice	Han MM, He XY, Tang L, Qi L, Yang MY, Wang Y, Xing L, Jeong JH, Jiang HL.	EXCLUDE
Recent advances in nanoparticle applications in respiratory disorders: a review	Taghavizadeh Yazdi ME, Qayoomian M, Beigoli S, Boskabady MH.	EXCLUDE
Anti-Fibrotic and Anti-Inflammatory Role of NO-Sensitive Guanylyl Cyclase in Murine Lung	Englert N, Burkard P, Aue A, Rosenwald A, Nieswandt B, Friebe A.	EXCLUDE
Single-cell transcriptome sequencing-based analysis: probing the mechanisms of glycoprotein NMB regulation of epithelial cells involved in silicosis	Yang S, Sun Y, Long M, Zhou X, Yuan M, Yang L, Luo W, Cheng Y, Zhang X, Jiang W, Chao J.	EXCLUDE
Crystalline silica-induced macrophage pyroptosis interacting with mitophagy contributes to pulmonary fibrosis via modulating mitochondria homeostasis	Wei Y, You Y, Zhang J, Ban J, Min H, Li C, Chen J.	EXCLUDE
Rituximab for treatment of pachymeningitis in granulomatosis with polyangiitis	Patankar A, Yadav S, Balakrishnan C, Baliga S.	EXCLUDE
Hub genes, diagnostic model, and predicted drugs in systemic sclerosis by integrated bioinformatics analysis	Yan YM, Jin MZ, Li SH, Wu Y, Wang Q, Hu FF, Shen C, Yin WH.	EXCLUDE
Inhaled nano-based therapeutics for pulmonary fibrosis: recent advances and future prospects	Wan Q, Zhang X, Zhou D, Xie R, Cai Y, Zhang K, Sun X.	EXCLUDE
Learnings from clinical trials in patients with connective tissue disease-associated interstitial lung disease	Higuero Sevilla JP, Memon A, Hinchcliff M.	EXCLUDE
The Role of Autophagy and Apoptosis in Affected Skin and Lungs in Patients with Systemic Sclerosis	Spasovski V, Andjelkovic M, Parezanovic M, Komazec J, Ugrin M, Klaassen K, Stojiljkovic M.	EXCLUDE
Editorial: Applications of medicine in treating pulmonary fibrosis	Li W, Shi X, Lv C, Hu H, Sundar IK, Qin S.	EXCLUDE
Predicting the response to pulmonary vasodilator therapy in systemic sclerosis with pulmonary hypertension by using quantitative chest CT	Ninagawa K, Kato M, Kikuchi Y, Sugimori H, Kono M, Fujieda Y, Tsujino I, Atsumi T.	EXCLUDE
Outcomes and risk factors for mortality in Pneumocystis pneumonia patients with rheumatoid arthritis: A multicentre retrospective cohort study	Mori S, Ueki Y, Miyamura T, Ishii K, Hidaka T, Yoshitama T, Nakamura K, Suenaga Y.	EXCLUDE
Childhood-Onset ANCA- Associated Vasculitis: single center experience from Central California	Singh D, Sukumaran S.	EXCLUDE
REFRACTORY PULMONARY SARCOIDOSIS: INCIDENCE AFTER TREATMENT WITH METHYLPREDNISOLONE AND/OR METHOTREXATE IN PATIENTS WITH NEWLY DIAGNOSED DISEASE	Gavrysyuk V, Merenkova I, Dziublyk Y, Gumeniuk G, Gumeniuk M.	EXCLUDE
Diagnosis and management of pulmonary veno-occlusive disease	Solinas S, Boucly A, Beurnier A, Kularatne M, Grynblat J, Eyries M, Dorfmüller P, Sitbon O, Humbert M, Montani D.	EXCLUDE
Suppression of NLRP3 inflammasome by ivermectin ameliorates bleomycin-induced pulmonary fibrosis	Abd-Elmawla MA, Ghaiad HR, Gad ES, Ahmed KA, Abdelmonem M.	EXCLUDE
Neotuberostemonine and tuberostemonine ameliorate pulmonary fibrosis through suppressing TGF-β and SDF-1 secreted by macrophages and fibroblasts via the PI3K-dependent AKT and ERK pathways	Fu S, Song X, Hu Y, Zhu Q, Lv X, Tang X, Zhang M.	EXCLUDE
Treprostinil and Clinical Outcome in Pulmonary Hypertension and Interstitial Lung Disease: Is All Clear?	Carbone RG, Monselise A, Puppo F.	EXCLUDE
Discovery of a shared therapeutic target in granulomatosis with polyangiitis and gastric tumor microenvironment	Chou MC, Lee WK, Chen PH, Pan LF, Yong SB, Li CJ.	EXCLUDE
Is there a role for specialized pro-resolving mediators in pulmonary fibrosis?	Thatcher TH, Freeberg MAT, Myo YPA, Sime PJ.	EXCLUDE
Nesfatin-1, a novel energy-regulating peptide, alleviates pulmonary fibrosis by blocking TGF-β1/Smad pathway in an AMPKα-dependent manner	Zhang R, Liang H, Liu G, Jiang W, Tang Z, Fan Q, Nie Z, Hu H, Kang G, Xie S.	EXCLUDE
Role of the internet of medical things in care for patients with interstitial lung disease	Nakshbandi G, Moor CC, Wijsenbeek MS.	EXCLUDE
Treatment of Langerhans Cell Histiocytosis and Histiocytic Disorders: A Focus on MAPK Pathway Inhibitors	Geerlinks AV, Abla O.	EXCLUDE
Mannosylated polydopamine nanoparticles alleviate radiation- induced pulmonary fibrosis by targeting M2 macrophages and inhibiting the TGF-β1/Smad3 signaling pathway	Shen L, Fu S, Chen Y, Li W, Liu S, Li Z, Li J, Li Y, Ran Y, Zhang J, Qiao L, Hao Y.	EXCLUDE
A microfluidic lung-on-a-chip based on biomimetic hydrogel membrane	Shen C, Yang H, She W, Meng Q.	EXCLUDE
The role of anti-eosinophilic therapies in eosinophilic granulomatosis with polyangiitis: a systematic review	Kouverianos I, Angelopoulos A, Daoussis D.	EXCLUDE
Efficacy of denosumab monotherapy among adults with Langerhans cell histiocytosis: A prospective clinical trial	Makras P, Yavropoulou MP, Chatziioannou SN, Anastasilakis AD, Georgakopoulou D, Tsoli M, Chatzelis E, Kaltsas G.	EXCLUDE
Mepolizumab and Eosinophilic Pleural Effusion in Patient With Eosinophilic Granulomatosis With Polyangiitis	Lorenzo Martínez MDC, Clavería García O, Herrero Mendoza MD, Jareño Esteban JJ.	EXCLUDE
Inhaled Lipid Nanoparticles Alleviate Established Pulmonary Fibrosis	Li D, Zhao A, Zhu J, Wang C, Shen J, Zheng Z, Pan F, Liu Z, Chen Q, Yang Y.	EXCLUDE
Enhancement of suppression oxidative stress and inflammation of quercetin by nano-decoration for ameliorating silica-induced pulmonary fibrosis	Yao J, Li Y, Meng F, Shen W, Wen H.	EXCLUDE
Timosaponin BII inhibits TGF-β mediated epithelial-mesenchymal transition through Smad-dependent pathway during pulmonary fibrosis	Ding D, Shen X, Yu L, Zheng Y, Liu Y, Wang W, Liu L, Zhao Z, Nian S, Liu L.	EXCLUDE
Total flavonoid extract from Dracocephalum moldavica L. improves pulmonary fibrosis by reducing inflammation and inhibiting the hedgehog signaling pathway	He CH, Lv JM, Khan GJ, Duan H, Wang W, Zhai KF, Zou GA, Aisa HA.	EXCLUDE
A non-interventional, post-marketing surveillance study evaluating the safety and effectiveness of biosimilar rituximab (CT-P10) during routine clinical practice in the Republic of Korea	Jo JC, Jeon Y, Kim D, Yang DH, Lee WS, Choi YS, Yi JH, Yoon DH, Kong JH, Choe JY, Kim S, Ahn K, Park T, Ju H, Kwon S, Cho SG.	EXCLUDE
Rituximab for the Treatment of Anti-glomerular Basement Membrane Disease with Isolated Diffuse Alveolar Hemorrhage	Kanaoka K, Ihara S, Nakatani T, Minami S.	EXCLUDE
A high-pressure situation	Miller MJ, Hicks MJ, Foroozan R, Brodsky MC.	EXCLUDE
Anti-staphylococcal responses and their relationship with HLA-DR-DQ polymorphism in granulomatosis with polyangiitis: a preliminary evidence of association with disease outcome	Rani L, Singh J, Sharma A, Singh H, Verma I, Panda NK, Minz RW.	EXCLUDE
Rituximab treatment for systemic sclerosis-associated interstitial lung disease: a case series of 13 patients	Morgan K, Woollard C, Beinart D, Host LV, Roddy J.	EXCLUDE
Successful Treatment of Sjogren-Associated Interstitial Lung Disease With Rituximab	Kesireddy N, Khokher W, Chuang J, Zink E, Syed A, Altorok N, Assaly R.	EXCLUDE
Effectiveness and safety of anti-IL-5/Rα biologics in eosinophilic granulomatosis with polyangiitis: a two-year multicenter observational study	Nolasco S, Portacci A, Campisi R, Buonamico E, Pelaia C, Benfante A, Triggiani M, Spadaro G, Caiaffa MF, Scioscia G, Detoraki A, Valenti G, Papia F, Tomasello A, Crimi N, Scichilone N, Pelaia G, Carpagnano GE, Crimi C.	EXCLUDE
Langerhans Cell Histiocytosis Caused by Adalimumab for Crohn's Disease: A Case Report	Mariko Kochi, Higuchi T.	EXCLUDE
Inhaled treprostinil for interstitial lung disease-associated pulmonary hypertension: a silver lining on a very dark cloud	Cottin V, Valenzuela C, Humbert M.	EXCLUDE
Long-term inhaled treprostinil for pulmonary hypertension due to interstitial lung disease: INCREASE open-label extension study	Waxman A, Restrepo-Jaramillo R, Thenappan T, Engel P, Bajwa A, Ravichandran A, Feldman J, Hajari Case A, Argula RG, Tapson V, Smith P, Deng C, Shen E, Nathan SD.	EXCLUDE
Amifostine attenuates bleomycin-induced pulmonary fibrosis in mice through inhibition of the PI3K/Akt/mTOR signaling pathway	Yang W, Pan L, Cheng Y, Wu X, Huang S, Du J, Zhu H, Zhang M, Zhang Y.	EXCLUDE
Mepolizumab exerts crucial effects on glucocorticoid discontinuation in patients with eosinophilic granulomatosis with polyangiitis: a retrospective study of 27 cases at a single center in Japan	Yamane T, Hashiramoto A.	EXCLUDE
Epipericardial fat necrosis in chest CT and MRI: a case report of an unusual cause of chest pain associated with the initial diagnosis of undifferentiated connective tissue disease	Barreto I, Oliveira FG, Barreira SC, Inácio JR.	EXCLUDE
Better Safe than Sorry: Rheumatoid Arthritis, Interstitial Lung Disease, and Medication-A Narrative Review	Andronache IT, Şuţa VC, Şuţa M, Ciocodei SL, Vladareanu L, Nicoara AD, Arghir OC.	EXCLUDE
Refractory PR3-positive ANCA-associated vasculitis with eosinophilia requiring anti-IL-5 therapy: A case report	Anderson E, Friedman MA.	EXCLUDE
Anti-glomerular basement membrane diseases and thrombotic microangiopathy treated with rituximab	Honda N, Shigehara R, Furuhashi K, Nagai Y, Yokogawa N.	EXCLUDE
Antifungal Activity and Potential Action Mechanism of Allicin against Trichosporon asahii	Yang X, Bai S, Wu J, Fan Y, Zou Y, Xia Z, Ao J, Chen T, Zhang M, Yang R.	EXCLUDE
PCSK6: The Endogenous PAR-1 Agonist Driving Pulmonary Fibrosis?	Spek CA, Duitman J.	EXCLUDE
Severe Asthma and Biologics: Managing Complex Patients	Matucci A, Micheletto C, Vultaggio A.	EXCLUDE
Sparganii Rhizoma alleviates pulmonary fibrosis by inhibiting fibroblasts differentiation and epithelial-mesenchymal transition mediated by TGF-β1/ Smad2/3 pathway	Liu J, Gao D, Ding Q, Zhang B, Zhu W, Shi Y.	EXCLUDE
Simiao pill attenuates collagen-induced arthritis and bleomycin-induced pulmonary fibrosis in mice by suppressing the JAK2/STAT3 and TGF-β/Smad2/3 signalling pathway	Ba X, Wang H, Huang Y, Yan J, Han L, Lin W, Shen P, Huang Y, Yang S, Qin K, Tu S, Chen Z.	EXCLUDE
Vincamine Ameliorates Epithelial-Mesenchymal Transition in Bleomycin-Induced Pulmonary Fibrosis in Rats; Targeting TGF-β/MAPK/Snai1 Pathway	Alaaeldin R, Mohyeldin RH, Bekhit AA, Gomaa W, Zhao QL, Fathy M.	EXCLUDE
Combining rituximab with mycophenolate for the treatment of interstitial lung disease	Volkmann ER.	EXCLUDE
Anti-synthetase syndrome masquerading as recurrent pneumonia	Lio KU, Li S.	EXCLUDE
Case report: Successful treatment of anti-MDA5-positive to negative dermatomyositis-associated interstitial lung disease with the JAK inhibitor tofacitinib	Jiang Z, Yao X, Tang F, Ma W.	EXCLUDE
Systematic literature review informing the 2022 update of the EULAR recommendations for the management of ANCA-associated vasculitis (AAV): Part 2 - Treatment of eosinophilic granulomatosis with polyangiitis and diagnosis and general management of AAV	Sanchez-Alamo B, Schirmer JH, Hellmich B, Jayne D, Monti S, Tomasson G, Luqmani RA.	EXCLUDE
Inflammasome activation and metabolic remodelling in p16-positive aging cells aggravates high-fat diet-induced lung fibrosis by inhibiting NEDD4L-mediated K48-polyubiquitin-dependent degradation of SGK1	Gu X, Meng H, Peng C, Lin S, Li B, Zhao L, Yang X, Wang G, Cai W, Zhou J, Liu S, Wu P, Du Y, Jin J, Wang X.	EXCLUDE
4-OI ameliorates bleomycin-induced pulmonary fibrosis by activating Nrf2 and suppressing macrophage-mediated epithelial-mesenchymal transition	Wu YX, Zhang YR, Jiang FJ, He S, Zhang YL, Chen D, Tong Y, Nie YJ, Pang QF.	EXCLUDE
Evidence-Based Guideline for the diagnosis and management of eosinophilic granulomatosis with polyangiitis	Emmi G, Bettiol A, Gelain E, Bajema IM, Berti A, Burns S, Cid MC, Cohen Tervaert JW, Cottin V, Durante E, Holle JU, Mahr AD, Del Pero MM, Marvisi C, Mills J, Moiseev S, Moosig F, Mukhtyar C, Neumann T, Olivotto I, Salvarani C, Seeliger B, Sinico RA, Taillé C, Terrier B, Venhoff N, Bertsias G, Guillevin L, Jayne DRW, Vaglio A.	EXCLUDE
Development of ANCA-Negative Eosinophilic Granulomatosis With Polyangiitis 19 years After Onset of Eosinophilic Pustular Folliculitis	Yamamoto T, Chen KR.	EXCLUDE
Protective effects of methylprednisolone-cyclophosphamide treatment on bleomycin-induced pulmonary fibrosis	Xu Q, Zhu W, Tang M, Zhang M, Liu Y, Li Z, Rao Z, He X, Ma R, Xue X.	EXCLUDE
Hypertrophic pachymeningitis in ANCA-associated vasculitis: Clinical and immunopathological features and insights	Shimojima Y, Sekijima Y.	EXCLUDE
Sunitinib displays pulmonary fibrosis in experimental rats: Role of IL-17A dependent pathway	Asker ME, Abdelmeged AA, Shaheen MA, Eissa RG.	EXCLUDE
Berberine attenuates epithelial mesenchymal transition in bleomycin-induced pulmonary fibrosis in mice via activating A(2a)R and mitigating the SDF-1/CXCR4 signaling	Ahmedy OA, Kamel MW, Abouelfadl DM, Shabana ME, Sayed RH.	EXCLUDE
Targeting TGF-β/periostin signaling by sesamol ameliorates pulmonary fibrosis and improves lung function and survival	Tirunavalli SK, Kuncha M, Sistla R, Andugulapati SB.	EXCLUDE
Suppressing NLRP3 activation and PI3K/AKT/mTOR signaling ameliorates amiodarone-induced pulmonary fibrosis in rats: a possible protective role of nobiletin	El Tabaa MM, El Tabaa MM, Elgharabawy RM, Abdelhamid WG.	EXCLUDE
[89Zr]-immuno-PET prediction of response to rituximab treatment in patients with therapy refractory interstitial pneumonitis: a phase 2 trial	Adams H, van de Garde EMW, Vugts DJ, Grutters JC, Oyen WJG, Keijsers RG.	EXCLUDE
Immunoglobulins as a treatment modality for corticosteroid-refractory pemetrexed-induced interstitial lung disease, case report	Hordequin L, Eberst G, Guion-Dusserre M, Gondouin A, Barnig C, Westeel V.	EXCLUDE
Proteinase 3 promotes formation of multinucleated giant cells and granuloma-like structures in patients with granulomatosis with polyangiitis	Henderson SR, Horsley H, Frankel P, Khosravi M, Goble T, Carter S, Antonelou M, Evans RDR, Zhang X, Chu TY, Lin HH, Gordon S, Salama AD.	EXCLUDE
Naringin regulates endoplasmic reticulum stress and mitophagy through the ATF3/PINK1 signaling axis to alleviate pulmonary fibrosis	Wei Y, Sun L, Liu C, Li L.	EXCLUDE
Langerhans Cell Histiocytosis in a Pediatric Patient with Simultaneous Gastrointestinal and Skin Involvement: A Case Report and Literature Review	Fang J, Chen J, Deng C, Li J, Huang T, Li Y, Xie Y, Wang M.	EXCLUDE
Systemic sclerosis-associated interstitial lung disease in the EUSTAR database: analysis by region	Lescoat A, Huscher D, Schoof N, Airò P, de Vries-Bouwstra J, Riemekasten G, Hachulla E, Doria A, Rosato E, Hunzelmann N, Montecucco C, Gabrielli A, Hoffmann-Vold AM, Distler O, Ben Shimol J, Cutolo M, Allanore Y; EUSTAR collaborators.	EXCLUDE
Therapeutic Approaches to Systemic Sclerosis: Recent Approvals and Future Candidate Therapies	Lescoat A, Roofeh D, Kuwana M, Lafyatis R, Allanore Y, Khanna D.	EXCLUDE
Empagliflozin Ameliorates Bleomycin-Induced Pulmonary Fibrosis in Rats by Modulating Sesn2/AMPK/Nrf2 Signaling and Targeting Ferroptosis and Autophagy	El-Horany HE, Atef MM, Abdel Ghafar MT, Fouda MH, Nasef NA, Hegab II, Helal DS, Elseady W, Hafez YM, Hagag RY, Seleem MA, Saleh MM, Radwan DA, Abd El-Lateef AE, Abd-Ellatif RN.	EXCLUDE
Interstitial Lung Disease in Systemic Lupus Erythematosus and Systemic Sclerosis: How Can We Manage the Challenge?	Richter P, Cardoneanu A, Dima N, Bratoiu I, Rezus C, Burlui AM, Costin D, Macovei LA, Rezus E.	EXCLUDE
Dyspnoea in a patient with biopsy-proven pulmonary sarcoidosis: the challenges in diagnosing cardiac sarcoidosis	Chen AY, Halani S, Shah R.	EXCLUDE
Ameliorative Potential of Donepezil with or without Prednisolone in Bleomycin-Induced Pulmonary Fibrosis in Rats: Involvement of the Anti-Inflammatory, Antioxidant, and the Antifibrotic Pathways	Mina S, Elfeky DM, Kabel AM, Hedya SE.	EXCLUDE
A case of development of autoimmune pulmonary alveolar proteinosis during the treatment of hypersensitivity pneumonitis	Asami-Noyama M, Ito K, Harada M, Hisamoto Y, Kunihiro Y, Ikeda E, Yamamoto T, Suizu J, Fukatsu A, Ohata S, Murata Y, Oishi K, Yamaji Y, Edakuni N, Kakugawa T, Hirano T, Matsunaga K.	EXCLUDE
Crosstalk between the JAK2 and TGF-β1 signaling pathways in scleroderma-related interstitial lung disease targeted by baricitinib	Wang D, Wei Y, Xu L, Zhang J.	EXCLUDE
Predicting the preclinical efficacy of anti-fibrosis agents using a force-sensing fibrosis on chip system	Hsia I, Asmani M, Zhao R.	EXCLUDE
Long-term Safety and Efficacy of Benralizumab for Eosinophilic Granulomatosis with Polyangiitis Complicated with Severe Neuropathy	Koga Y, Yoshimi S, Harada T, Suzuki S, Ohtsuka T, Dobashi K, Hisada T.	EXCLUDE
Acute Cholecystitis Associated with Eosinophilic Granulomatosis with Polyangiitis That Responded to Glucocorticoid Therapy	Ozaka S, Kodera T, Tsutsumi K, Fukuda M, Iwao M, Hirashita Y, Takahashi H, Fukuda K, Okamoto K, Arakawa M, Ogawa R, Endo M, Mizukami K, Okimoto T, Kamiyama N, Kodama M, Kobayashi T, Murakami K.	EXCLUDE
Therapeutic Peptides for Treatment of Lung Diseases: Infection, Fibrosis, and Cancer	Li S, Li Y, Liu Y, Wu Y, Wang Q, Jin L, Zhang D.	EXCLUDE
A fully automated micro‑CT deep learning approach for precision preclinical investigation of lung fibrosis progression and response to therapy	Buccardi M, Ferrini E, Pennati F, Vincenzi E, Ledda RE, Grandi A, Buseghin D, Villetti G, Sverzellati N, Aliverti A, Stellari FF.	EXCLUDE
Diagnosis and treatment of interstitial lung disease related to systemic autoimmune myopathies: a narrative review	De Souza FHC, De Araújo DB, Hoff LS, Baldi BG, Faria MSMS, Da Rocha Junior LF, Da Silva LRS, Behrens Pinto GL, Bezerra MC, Miossi R, Cordeiro RA, Shinjo SK.	EXCLUDE
Factors associated with medication adherence among children with rheumatic diseases	Manatpreeprem R, Lerkvaleekul B, Vilaiyuk S.	EXCLUDE
ABCA3 Deficiency-Variant-Specific Response to Hydroxychloroquine	Yang X, Forstner M, Rapp CK, Rothenaigner I, Li Y, Hadian K, Griese M.	EXCLUDE
Diagnosing and treating ANCA-associated vasculitis: an updated review for clinical practice	Chevet B, Cornec D, Casal Moura M, Cornec-Le Gall E, Fervenza FC, Warrington KJ, Specks U, Berti A.	EXCLUDE
Longitudinal study of patients with antimelanoma differentiation-associated gene 5 antibody-positive dermatomyositis-associated interstitial lung disease	Lian X, Ye Y, Zou J, Wu C, Ye S, Guo Q, Chen S, Lu L, Wang R, Fu Q, Bao C.	EXCLUDE
Extent of fibrosis and lung function decline in patients with systemic sclerosis and interstitial lung disease: data from the SENSCIS trial	Denton CP, Goh NS, Humphries SM, Maher TM, Spiera R, Devaraj A, Ho L, Stock C, Erhardt E, Alves M, Wells AU.	EXCLUDE
Advances in the pharmacotherapeutic management of eosinophilic granulomatosis with polyangiitis	Pagnoux C, Berti A.	EXCLUDE
New paradigm in the treatment of myositis-associated interstitial lung disease	Gono T, Kuwana M.	EXCLUDE
Combinational study with network pharmacology, molecular docking and preliminary experiments on exploring common mechanisms underlying the effects of weijing decoction on various pulmonary diseases	Li JX, Han ZX, Cheng X, Zhang FL, Zhang JY, Su ZJ, Li BP, Jiang ZR, Li RZ, Xie Y, Yan PY, Tang L, Yang JS.	EXCLUDE
Head and neck tuberculosis associated to sarcoidosis: A case report	Mediouni A, Najjar S, Boukriba S, Chelly B, Chahed H, Besbes G.	EXCLUDE
Drug-Induced Interstitial Lung Diseases	Ng N, Padilla ML, Camus P.	EXCLUDE
Radiological evaluation of interstitial lung disease in patients with rheumatoid arthritis treated with abatacept or JAK inhibitors for 1 year	Mochizuki T, Yano K, Ikari K, Okazaki K.	EXCLUDE
Pharmacological management of systemic sclerosis associated interstitial lung disease	Dixon G, Adamali I, Adamali H, Barratt S, Gunarwardena H, Pauling JD.	EXCLUDE
A nomogram for the prediction of the survival of patients with advanced non-small cell lung cancer and interstitial lung disease	Xiu W, Zheng J, Zhou Y, Du H, Li J, Li W, Zhou F, Zhou C, Wu F.	EXCLUDE
Attenuation of renal injury by depleting cDC1 and by repurposing Flt3 inhibitor in anti-GBM disease	Chen T, Cao Q, Wang R, Zheng G, Azmi F, Lee VW, Wang YM, Li H, Yu D, Rogers NM, Alexander SI, Harris DCH, Wang Y.	EXCLUDE
AAV9-HGF cooperating with TGF-beta/Smad inhibitor attenuates silicosis fibrosis via inhibiting ferroptosis	Bao R, Wang Q, Yu M, Zeng Y, Wen S, Liu T, Wang M, Li Y, Chang S, Chi H, Ma S, Wang K, Yang A, Jiang Y, Liu Z, Sun Y.	EXCLUDE
Ovatodiolide inhibits SARS-CoV-2 replication and ameliorates pulmonary fibrosis through suppression of the TGF-β/TβRs signaling pathway	Chiou WC, Huang GJ, Chang TY, Hsia TL, Yu HY, Lo JM, Fu PK, Huang C.	EXCLUDE
Eosinophilic respiratory disorders and the impact of biologics	Bernstein JS, Wechsler ME.	EXCLUDE
Targeting of SIRPα as a potential therapy for Langerhans cell histiocytosis	Okamoto T, Murata Y, Hasegawa D, Yoshida M, Tanaka D, Ueda T, Hazama D, Oduori OS, Komori S, Takai T, Saito Y, Kotani T, Kosaka Y, Maniwa Y, Matozaki T.	EXCLUDE
Coronary thromboembolism in a young patient with eosinophilic granulomatosis with polyangiitis	Ufuk F, Yaylali YT.	EXCLUDE
Success of Trametinib in the Treatment of Langerhans Cell Histiocytosis With Novel MAPK Pathway Mutations	Orr K, Hustak S, Beaudoin R, Ray A.	EXCLUDE
Melatonin ameliorates bleomycin-induced pulmonary fibrosis via activating NRF2 and inhibiting galectin-3 expression	Lan YJ, Cheng MH, Ji HM, Bi YQ, Han YY, Yang CY, Gu X, Gao J, Dong HL.	EXCLUDE
Sinonasal and respiratory outcomes of eosinophilic granulomatosis with polyangiitis patients receiving 100 mg mepolizumab in real-life clinical practice: 1-year follow up study	Can Bostan O, Duran E, Tuncay G, Cihanbeylerden M, Karadag O, Damadoglu E, Karakaya G, Kalyoncu AF.	EXCLUDE
Ophthalmic manifestations and visual outcomes of granulomatosis with polyangiitis: a retrospective multicentre study in Korea	Yang MK, Kim HW, Kang EH, Kim N, Choung H, Khwarg SI.	EXCLUDE
Remission and Low Disease Activity in Granulomatosis With Polyangiitis and Microscopic Polyangiitis: Prevalence and Impact on Damage Accrual	Delvino P, Sardanelli F, Monti S, Cohen P, Puéchal X, Mouthon L, Montecucco C, Guillevin L, Terrier B.	EXCLUDE
Coexistent Rosai Dorfman disease and Langerhans cell histiocytosis in an Orbital mass: A Case Report	Rastogi A, Jaisingh K, Rajurkar K, Saran RK, Singh M, Baindur S, Singiri D, Gaonker T.	EXCLUDE
Baicalin alleviates silica-induced lung inflammation and fibrosis by inhibiting TLR4/NF-?B pathway in rats	Zhang Y, Liu F, Jia Q, Zheng L, Tang Q, Sai L, Zhang W, Du Z, Peng C, Bo C, Zhang F.	EXCLUDE
Recent Advances (2015-2020) in Drug Discovery for Attenuation of Pulmonary Fibrosis and COPD	Dorababu A, Maraswami M.	EXCLUDE
Synergistic effect of constituent drugs of Baibutang on improving Yin-deficiency pulmonary fibrosis in rats	Fu S, Song X, Tang X, Qian X, Du Z, Hu Y, Xu X, Zhang M.	EXCLUDE
Update on cryptogenic organizing pneumonia	Radzikowska E, Fijolek J.	EXCLUDE
Eosinophilic granulomatosis with polyangiitis developed after dupilumab administration in patients with eosinophilic chronic rhinosinusitis and asthma: a case report	Suzaki I, Tanaka A, Yanai R, Maruyama Y, Kamimura S, Hirano K, Kobayashi H.	EXCLUDE
New Frontiers in Therapeutics for Interstitial Lung Diseases	Mesfin N, Sangani R, Shankar DA, Reardon C.	EXCLUDE
Derrone Targeting the TGF Type 1 Receptor Kinase Improves Bleomycin-Mediated Pulmonary Fibrosis through Inhibition of Smad Signaling Pathway	Molagoda IMN, Sanjaya SS, Lee KT, Choi YH, Lee JH, Lee MH, Kang CH, Lee CM, Kim GY.	EXCLUDE
Application and Study of ROCK Inhibitors in Pulmonary Fibrosis: Recent Developments and Future Perspectives	Xie Y, Yue L, Shi Y, Su X, Gan C, Liu H, Xue T, Ye T.	EXCLUDE
Use of biologics for systemic sclerosis and systemic sclerosis-associated interstitial lung disease: Information from a Japanese hospital claims database	Narita Y, Funatogawa T, Mii K, Adachi H, Tamura A, Yamakido S.	EXCLUDE
Qilongtian ameliorate bleomycin-induced pulmonary fibrosis in mice via inhibiting IL-17 signal pathway	Zhang Q, Luo T, Yuan D, Liu J, Fu Y, Yuan J.	EXCLUDE
ROS-Responsive Janus Au/Mesoporous Silica Core/Shell Nanoparticles for Drug Delivery and Long-Term CT Imaging Tracking of MSCs in Pulmonary Fibrosis Treatment	Li X, Li Y, Yu C, Bao H, Cheng S, Huang J, Zhang Z.	EXCLUDE
Fulminant myocarditis in a young woman with mixed connective tissue disease: a case report	Hamana T, Kawamori H, Satomi-Kobayashi S, Yamamoto Y, Ikeda Y, Hirata KI.	EXCLUDE
Clinical benefit of subsequent chemotherapy after drug-induced interstitial lung disease in pancreatic cancer patients: a multicenter retrospective study from Japan	Irie H, Suzuki R, Okubo Y, Asama H, Konno N, Noguchi Y, Watanabe K, Shibukawa G, Imamura H, Takagi T, Sugimoto M, Sato Y, Nakamura J, Kato T, Hashimoto M, Yanagita T, Hikichi T, Ohira H.	EXCLUDE
Eosinophilic granulomatosis with polyangiitis	Romero Gómez C, Hernández Negrín H, Ayala Gutiérrez MDM.	EXCLUDE
Progressive pulmonary fibrosis in systemic autoimmune diseases. A real life study	Durán Barata D, Jaureguizar Oriol A, Loarce Martos J, Morell Hita JL, de la Puente Bujidos C, Rigual Bobillo J.	EXCLUDE
Advances in biological and targeted therapies for systemic sclerosis	Mulcaire-Jones E, Low AHL, Domsic R, Whitfield ML, Khanna D.	EXCLUDE
Therapeutic potential of amitriptyline for paraquat-induced pulmonary fibrosis: Involvement of caveolin-1-mediated anti-epithelial-mesenchymal transition and inhibition of apoptosis	Chen J, Jian X, Li C, Cheng B.	EXCLUDE
Improved targeting delivery of WED-load immunoliposomes modified with SP-A mAb for the treatment of pulmonary fibrosis	Zhao H, Li L, Peng Z, He Y, Zhang C, Zheng C.	EXCLUDE
State-of-the-art evidence in the treatment of systemic sclerosis	Pope JE, Denton CP, Johnson SR, Fernandez-Codina A, Hudson M, Nevskaya T.	EXCLUDE
Qimai Feiluoping decoction inhibits mitochondrial complex I-mediated oxidative stress to ameliorate bleomycin-induced pulmonary fibrosis	Ding L, Yang Y, Wang Z, Su H, Li Y, Ma J, Bao T, Qi H, Song S, Li J, Zhao J, Wang Z, Zhao D, Li X, Zhao L, Tong X.	EXCLUDE
Langerhans Cell Histiocytosis Evolving into Juvenile Xanthogranuloma: Two Linked Entities	Shaker N, Sangueza OP.	EXCLUDE
Repurposing digoxin for geroprotection in patients with frailty and multimorbidity	Lee H, Wilson D, Bunting KV, Kotecha D, Jackson T.	EXCLUDE
Stereotactic Radiosurgery for Localized Cranial Langerhans Cell Histiocytosis: A Single Institution Experience and Review of Literature	Park DJ, Marianayagam NJ, Yener U, Wang L, Soltys SG, Pollom E, Chang SD, Meola A.	EXCLUDE
Comparing species-different responses in pulmonary fibrosis research: Current understanding of in vitro lung cell models and nanomaterials	Keshavan S, Bannuscher A, Drasler B, Barosova H, Petri-Fink A, Rothen-Rutishauser B.	EXCLUDE
Lentinuses A-B, two alkaloids from the marine-derived fungus Lentinus sajor-caju with potent anti-pulmonary fibrosis activity	Liang HX, Hao MJ, Zhang GY, Li HJ, Ma WZ, Xu J, Lan WJ.	EXCLUDE
Two cases with new onset of ANCA-positive eosinophilic granulomatosis with polyangiitis under treatment with dupilumab: coincidence or causality?	von Deimling M, Koehler TC, Frye BC, Maerker-Hermann E, Venhoff N.	EXCLUDE
Efficacy and safety of calcium channel blockers in preventing cardiac siderosis in thalassemia patients: An updated meta-analysis with trial sequential analysis	Soliman Y, Abdelaziz A, Mouffokes A, Amer BE, Goudy YM, Abdelwahab OA, Badawy MM, Diab RA, Elsharkawy A.	EXCLUDE
Tofacitinib treatment in anti-glycyl-tRNA synthetase antibody interstitial lung disease - A case report	Tseng CW.	EXCLUDE
Potential protective effect of 3,3'-methylenebis(1-ethyl-4-hydroxyquinolin-2(1H)-one) against bleomycin-induced lung injury in male albino rat via modulation of Nrf2 pathway: biochemical, histological, and immunohistochemical study	Hafez SMNA, Saber EA, Aziz NM, Kamel MY, Aly AA, Abdelhafez EMN, Ibrahim MFG.	EXCLUDE
Langerhans cell histiocytosis associated with primary myelofibrosis presenting as disseminated maculopapular rash	Isei M, Nakata J, Deno R, Sugihara F, Matsuura A, Shibano M, Yasuhara Y, Nakatsuka SI, Tanaka A.	EXCLUDE
Adult case of chronic granulomatous disease mimicking granulomatosis with polyangiitis	Zengin Acemoğlu ŞŞ, Türk İ, Özsoy S, Köker MY, Sat B.	EXCLUDE
Immunomodulatory treatment in unclassifiable interstitial lung disease: A retrospective study of treatment response	Hyldgaard C, Torrisi S, Kronborg Brix-White S, Prior TS, Ganter C, Bendstrup E, Kreuter M.	EXCLUDE
Efzofitimod for the Treatment of Pulmonary Sarcoidosis	Culver DA, Aryal S, Barney J, Hsia CCW, James WE, Maier LA, Marts LT, Obi ON, Sporn PHS, Sweiss NJ, Shukla S, Kinnersley N, Walker G, Baughman R.	EXCLUDE
Sustainably released nanoparticle-based rhynchophylline limits pulmonary fibrosis by inhibiting the TEK-PI3K/AKT signaling pathway	Wang S, Huang Z, Liu Y, Sun H, Zhou Y, Shi J.	EXCLUDE
Role of vitamin D3 in selected pulmonary diseases with particular emphasis on lung fibrosis	Chojnacki M, Lemieszek MK.	EXCLUDE
Liposomal Forms of Fluoroquinolones and Antifibrotics Decorated with Mannosylated Chitosan for Inhalation Drug Delivery	Le-Deygen I, Safronova A, Mamaeva P, Khristidis Y, Kolmogorov I, Skuredina A, Timashev P, Kudryashova E.	EXCLUDE
Use of a pulmosphere model to evaluate drug antifibrotic responses in interstitial lung diseases	Dsouza KG, Surolia R, Kulkarni T, Li FJ, Singh P, Zeng H, Stephens C, Kumar A, Wang Z, Antony VB.	EXCLUDE
Recent advances in the treatment of systemic sclerosis associated interstitial lung disease	Kamenova A, Tzouvelekis A, Margaritopoulos GA.	EXCLUDE
Antithrombotic Therapy in Patients With Cerebral Microbleeds or Cortical Siderosis: Is This Contraindicated?	Schneck MJ, Biller J.	EXCLUDE
Micro-CT-derived ventilation biomarkers for the longitudinal assessment of pathology and response to therapy in a mouse model of lung fibrosis	Pennati F, Leo L, Ferrini E, Sverzellati N, Bernardi D, Stellari FF, Aliverti A.	EXCLUDE
Therapeutic potency of compound RMY-205 for pulmonary fibrosis induced by SARS-CoV-2 nucleocapsid protein	Zhang ZY, Ju CY, Wu LZ, Yan H, Hong WB, Chen HZ, Yang PB, Wang BR, Gou T, Chen XY, Jiang ZH, Wang WJ, Lin T, Li FN, Wu Q.	EXCLUDE
Successful Treatment of Granulomatous-lymphocytic Interstitial Lung Disease in a Patient with CTLA-4 Deficiency	Nishimura M, Miyata J, Tanigaki T, Nomura S, Serizawa Y, Igarashi S, Itou K, Ohno T, Kurata Y, Kimizuka Y, Fujikura Y, Sekinaka Y, Sekinaka K, Matsukuma S, Nonoyama S, Kawana A.	EXCLUDE
Almonertinib-induced interstitial lung disease in a lung adenocarcinoma patient complicated with interstitial lung abnormality	Zhou Q, Hu Z, Li X, Tang X.	EXCLUDE
Pulmonary Delivery of Recombinant Human Bleomycin Hydrolase Using Mannose-Modified Hierarchically Porous UiO-66 for Preventing Bleomycin-Induced Pulmonary Fibrosis	Cui J, Zhang C, Liu H, Yang L, Liu X, Zhang J, Zhou Y, Zhang J, Yan X.	EXCLUDE
Pleiotropic antifibrotic actions of aspirin-triggered resolvin D1 in the lungs	Guilherme RF, Silva JBNF, Waclawiack I, Fraga-Junior VS, Nogueira TO, Pecli C, Araújo-Silva CA, Magalhães NS, Lemos FS, Bulant CA, Blanco PJ, Serra R, Svensjö E, Scharfstein J, Moraes JA, Canetti C, Benjamim CF.	EXCLUDE
β-Amyrin ameliorates pulmonary fibrosis by inhibiting inflammatory response and oxidative stress in mice	Cai Z, Liu J, Bian H, Cai J.	EXCLUDE
Advances in the maintenance of ANCA vasculitis remission	Guillevin L.	EXCLUDE
Mechanisms by Which Liposomes Improve Inhaled Drug Delivery for Alveolar Diseases	Ferguson LT, Ma X, Myerson JW, Wu J, Glassman PM, Zamora ME, Hood ED, Zaleski M, Shen M, Essien EO, Shuvaev VV, Brenner JS.	EXCLUDE
Incidence of Interstitial Lung Disease in Patients With Rheumatoid Arthritis Treated With Biologic and Targeted Synthetic Disease-Modifying Antirheumatic Drugs	Baker MC, Liu Y, Lu R, Lin J, Melehani J, Robinson WH.	EXCLUDE
Retention Rate and Safety of Biologic and Targeted Synthetic DMARDs in Patients with RA-Associated Interstitial Lung Disease: A KOBIO Registry Study	Lee SK, Shin K, Jung JY, Suh CH, Kim JW, Kim HA.	EXCLUDE
Monomeric compounds from traditional Chinese medicine: New hopes for drug discovery in pulmonary fibrosis	Wang Q, Li W, Hu H, Lu X, Qin S.	EXCLUDE
Peptide-guided delivery improves the therapeutic efficacy and safety of glucocorticoid drugs for treating acute lung injury	Guo H, Guan J, Wu X, Wei Y, Zhao J, Zhou Y, Li F, Pang HB.	EXCLUDE
Anti-inflammatory effects of medications used for viral infection-induced respiratory diseases	Yamaya M, Kikuchi A, Sugawara M, Nishimura H.	EXCLUDE
Role of anti-tumor necrosis factor-alpha agents in treatment of sarcoidosis: A meta-analysis	Rezaee M, Zangiabadian M, Soheili A, Calcagno TM, Rahmannia M, Dinparastisaleh R, Nasiri MJ, Mirsaeidi M.	EXCLUDE
Relapses of multisystem/multifocal bone Langerhans cell histiocytosis in paediatric patients: Data analysis from the JLSG-96/02 study	Sakamoto K, Morimoto A, Shioda Y, Imamura T, Imashuku S; Japan LCH Study Group (JLSG).	EXCLUDE
Cardiac involvement in anti-MDA5 dermatomyositis: a case-based review	Quintero-González DC, Navarro-Beleño K, López-Gutiérrez LV, Muñoz-Urbano M, Vanegas-García AL, Muñoz-Vahos CH.	EXCLUDE
Mepolizumab: Therapeutic strategy for a pediatric patient with eosinophilic granulomatosis with polyangiitis	Ozola L, Aleksejeva E, Stoldere D, Dāvidsone Z, Šantere R, Grantiņa I, Cīrule I, Krams A.	EXCLUDE
Integrated proteomics and metabolomics reveal variations in pulmonary fibrosis development and the potential therapeutic effect of Shuangshen Pingfei formula	Chen Y, Li X, Fan X.	EXCLUDE
An observational study of clinical recurrence in patients with interstitial lung disease related to the antisynthetase syndrome	Chen H, Liu H, Lyu W, Liu Y, Huang M, Zhang Y, Qiu Y, Xiao Y, Cai H, Dai J.	EXCLUDE
PDE5 to keep them alive: The use of phosphodiesterase type-5 inhibitors in severe pulmonary hypertension associated with interstitial lung disease	Weatherald J, Humbert M.	EXCLUDE
Phosphodiesterase 5 inhibitor treatment and survival in interstitial lung disease pulmonary hypertension: A Bayesian retrospective observational cohort study	Dawes TJW, McCabe C, Dimopoulos K, Stewart I, Bax S, Harries C, Samaranayake CB, Kempny A, Molyneaux PL, Seitler S, Semple T, Li W, George PM, Kouranos V, Chua F, Renzoni EA, Kokosi M, Jenkins G, Wells AU, Wort SJ, Price LC.	EXCLUDE
Alpelisib induced interstitial lung disease in a patient with advanced breast cancer	Isiklar A, Basaran G, Sepin B, Gumusay O, Kocagoz AS, Cuhadaroglu C.	EXCLUDE
Additional Efficacy of Macrolide for Patients With Acute Deterioration of Interstitial Lung Disease Requiring Corticosteroid Pulse Therapy	Nagasawa R, Hara Y, Murohashi K, Saigusa Y, Nishikawa Y, Tanaka M, Aoki A, Tagami Y, Kobayashi N, Kudo M, Kaneko T.	EXCLUDE
Qi-Long-Tian capsule alleviates pulmonary fibrosis development by modulating inflammatory response and gut microbiota	Zhang Q, Luo T, Yuan D, Liu J, Fu Y, Yuan J.	EXCLUDE
The Therapeutic Mechanism of Schisandrol A and Its Metabolites on Pulmonary Fibrosis Based on Plasma Metabonomics and Network Analysis	Qiaolongbatu X, Zhao W, Huang X, Qian F, Yang X, Wu J, Ma C, Qu H, Wang L, Fan G, Wu Z.	EXCLUDE
Amomum subulatum mitigates experimental thoracic radiation-induced lung injury by regulating antioxidant status and inflammatory responses	Drishya S, Dhanisha SS, Raghukumar P, Guruvayoorappan C.	EXCLUDE
Atractylenolide III Ameliorated Autophagy Dysfunction via Epidermal Growth Factor Receptor-Mammalian Target of Rapamycin Signals and Alleviated Silicosis Fibrosis in Mice	Tan S, Yang S, Kang H, Zhou K, Wang H, Zhang Y, Chen S.	EXCLUDE
A case of eosinophilic polyangiitis with granulomatosis that evolved to cardiac arrest due to advanced atrioventricular block	Sakurai Y, Oshikata C, Katayama T, Takagi S, Kaneko Y, Yo K, Kaneko T, Kubota H, Matsubara T, Tsurikisawa N.	EXCLUDE
A novel and low-toxic peptide DR3penA alleviates pulmonary fibrosis by regulating the MAPK/miR-23b-5p/AQP5 signaling axis	Wang D, Deng B, Cheng L, Li J, Zhang J, Zhang X, Guo X, Yan T, Yue X, An Y, Zhang B, Yang W, Xie J, Wang R.	EXCLUDE
An expert overview of pulmonary fibrosis in sarcoidosis	Gupta R, Kim JS, Baughman RP.	EXCLUDE
Marked Improvement in Soft Tissue and CNS Manifestations of Adult Langerhans Cell Histiocytosis on Targeted MEK Inhibitor Therapy	Lin HT, Wikenheiser-Brokamp KA, Udstuen G, Jones B, McCormack FX.	EXCLUDE
Sustained complete B cell depletion is associated with rituximab efficacy in connective tissue disorders-associated interstitial lung disease	Al Tabaa O, Ghossan R, Combier A, Steelandt A, Thomas M, Avouac J, Allanore Y.	EXCLUDE
Lung specific homing of diphenyleneiodonium chloride improves pulmonary fibrosis by inhibiting macrophage M2 metabolic program	Wang H, Gao Y, Wang L, Yu Y, Zhang J, Liu C, Song Y, Xu H, Wang J, Lou H, Dong T.	EXCLUDE
Eosinophilic granulomatosis with polyangiitis with heterozygous familial hypercholesterolemia: A tricky therapeutic approach with omalizumab and evolocumab	Sbrana F, Dal Pino B, Ferro F, Corciulo C, Puxeddu I, Baldini C.	EXCLUDE
Myofibroblast-specific inhibition of the Rho kinase-MRTF-SRF pathway using nanotechnology for the prevention of pulmonary fibrosis	Knipe RS, Nurunnabi M, Probst CK, Spinney JJ, Abe E, Bose RJC, Ha K, Logue A, Nguyen T, Servis R, Drummond M, Haring A, Brazee PL, Medoff BD, McCarthy JR.	EXCLUDE
ANCA-negative microscopic polyangiitis with neuromuscular involvement: When pathology could make the difference	Vitali F, Sciarrone MA, Frisullo G, Fedele AL, Torchia E, Tasca G, Luigetti M.	EXCLUDE
Yangqing Chenfei formula attenuates silica-induced pulmonary fibrosis by suppressing activation of fibroblast via regulating PI3K/AKT, JAK/STAT, and Wnt signaling pathway	Yang F, Hou R, Liu X, Tian Y, Bai Y, Li J, Zhao P.	EXCLUDE
Thymol protects against bleomycin-induced pulmonary fibrosis via abrogation of oxidative stress, inflammation, and modulation of miR-29a/TGF-β and PI3K/Akt signaling in mice	Hussein RM, Arafa EA, Raheem SA, Mohamed WR.	EXCLUDE
Recent advances in ginsenosides against respiratory diseases: Therapeutic targets and potential mechanisms	Ding L, Qi H, Wang Y, Zhang Z, Liu Q, Guo C, Liu J, Chen Z, Li J, Chen J, Huang Q, Zhao D, Wang Z, Li X.	EXCLUDE
Berberine regulates pulmonary inflammatory microenvironment and decreases collagen deposition in response to bleomycin-induced pulmonary fibrosis in mice	Yang Z, Bian M, Ma J, Dong Y, Yang D, Qiu M, Gao Z.	EXCLUDE
Biologics for eosinophilic granulomatosis with polyangiitis	Caminati M, Maule M, Bello F, Emmi G.	EXCLUDE
Tacrolimus inhibits stress responses and hyphal formation via the calcineurin signaling pathway in Trichosporon asahii	Kurakado S, Matsumoto Y, Yamada T, Shimizu K, Wakasa S, Sugita T.	EXCLUDE
Rituximab for connective tissue disease-associated interstitial lung disease: A systematic review and meta-analysis	Wang Y, Li L.	EXCLUDE
Targeting the interleukin-5 pathway in EGPA: evidence, uncertainties and opportunities	Berti A, Atzeni F, Dagna L, Del Giacco S, Emmi G, Salvarani C, Vaglio A.	EXCLUDE
Interstitial lung disease in autoinflammatory disease in childhood: A systematic review of the literature	Nayir Buyuksahin H, Basaran O, Balık Z, Bilginer Y, Ozen S, Dogru D.	EXCLUDE
Successful treatment of rapid progressive interstitial lung disease in a case of anti-Zo antibody positive anti-synthetase syndrome	Li Y, Liu G, Yu F, Jiang Y.	EXCLUDE
What's behind your eosinophilic myocarditis? A case of Churg-Strauss syndrome diagnosed during acute heart failure	Amelotti N, Mapelli M, Guglielmo M, Pires MIFB, Campodonico J, Majocchi B, Ribatti V, Vettor G, Baggiano A, Catto V, Basso C, Pontone G, Agostoni P.	EXCLUDE
Inhaled Treprostinil Dosage in Pulmonary Hypertension Associated With Interstitial Lung Disease and Its Effects on Clinical Outcomes	Nathan SD, Deng C, King CS, DuBrock HM, Elwing J, Rajagopal S, Rischard F, Sahay S, Broderick M, Shen E, Smith P, Tapson VF, Waxman AB.	EXCLUDE
Clinical parameters of therapeutic apheresis induction in clinically amyopathic dermatomyositis patients with rapid progressive interstitial lung disease	Kagitani M, Nomi H, Azuma H.	EXCLUDE
Efficacy and safety of vemurafenib in Langerhans cell histiocytosis (LCH): A systematic review and meta-analysis	Mohapatra D, Gupta AK, Haldar P, Meena JP, Tanwar P, Seth R.	EXCLUDE
Inhibiting the Cytosolic Phospholipase A2-Arachidonic Acid Pathway With Arachidonyl Trifluoromethyl Ketone Attenuates Radiation-Induced Lung Fibrosis	Chen P, Liu H, Xin H, Cheng B, Sun C, Liu Y, Liu T, Wen Z, Cheng Y.	EXCLUDE
The mechanism of Qingwen Gupi decoction on pulmonary fibrosis based on metabolomics and intestinal flora	Gao C, Chang H, Wang Z, Jia M, Li Q, Li X, Shi S, Bu H.	EXCLUDE
A Mouse Model of Pulmonary Fibrosis Induced by Nasal Bleomycin Nebulization	Song D, Chen Y, Wang X, Chen X, Gao S, Xu W, Yang S, Wang Z, Peng L, Dai H.	EXCLUDE
Development of Acute Promyelocytic Leukemia in a Patient with Granulomatosis with Polyangiitis: A Case Report	Sumichika Y, Yokose K, Sato S, Saito K, Yoshida S, Matsumoto H, Temmoku J, Fujita Y, Matsuoka N, Yashiro-Furuya M, Asano T, Ohkawara H, Watanabe H, Migita K.	EXCLUDE
Autotaxin facilitates selective LPA receptor signaling	Salgado-Polo F, Borza R, Matsoukas MT, Marsais F, Jagerschmidt C, Waeckel L, Moolenaar WH, Ford P, Heckmann B, Perrakis A.	EXCLUDE
Erratum: Addendum: A novel N-Arylpyridone compound alleviates the inflammatory and fibrotic reaction of silicosis by inhibiting the ASK1-p38 pathway and regulating macrophage polarization	Fan M, Xiao H, Song D, Zhu L, Zhang J, Zhang X, Wang J, Dai H, Wang C.	EXCLUDE
Corrigendum: A novel N-arylpyridone compound alleviates the inflammatory and fibrotic reaction of silicosis by inhibiting the ASK1-p38 pathway and regulating macrophage polarization	Fan M, Xiao H, Song D, Zhu L, Zhang J, Zhang X, Wang J, Dai H, Wang C.	EXCLUDE
Effects of Green Tea Polyphenol Epigallocatechin-3-Gallate on Markers of Inflammation and Fibrosis in a Rat Model of Pulmonary Silicosis	Adamcakova J, Balentova S, Barosova R, Hanusrichterova J, Mikolka P, Prso K, Mokry J, Tatarkova Z, Kalenska D, Mokra D.	EXCLUDE
Repositioning itraconazole for amelioration of bleomycin-induced pulmonary fibrosis: Targeting HMGB1/TLR4 Axis, NLRP3 inflammasome/NF-κB signaling, and autophagy	Elkhoely A, Estfanous RS, Alrobaian M, Borg HM, Kabel AM.	EXCLUDE
Impact of Antifibrotic Treatment on Postoperative Complications in Patients with Interstitial Lung Diseases Undergoing Lung Transplantation: A Systematic Review and Meta-Analysis	Taweesedt P, Lertjitbanjong P, Eksombatchai D, Charoenpong P, Moua T, Thongprayoon C, Tangpanithandee S, Petnak T.	EXCLUDE
Lactobacillus rhamnosus GG ameliorates radiation-induced lung fibrosis via lncRNASNHG17/PTBP1/NICD axis modulation	Ju Z, Pan H, Qu C, Xiao L, Zhou M, Wang Y, Luo J, Shen L, Zhou P, Huang R.	EXCLUDE
Cepharanthine Ameliorates Pulmonary Fibrosis by Inhibiting the NF-κB/NLRP3 Pathway, Fibroblast-to-Myofibroblast Transition and Inflammation	Chen G, Li J, Liu H, Zhou H, Liu M, Liang D, Meng Z, Gan H, Wu Z, Zhu X, Han P, Liu T, Gu R, Liu S, Dou G.	EXCLUDE
Expert consensus on the management of systemic sclerosis-associated interstitial lung disease	Rahaghi FF, Hsu VM, Kaner RJ, Mayes MD, Rosas IO, Saggar R, Steen VD, Strek ME, Bernstein EJ, Bhatt N, Castelino FV, Chung L, Domsic RT, Flaherty KR, Gupta N, Kahaleh B, Martinez FJ, Morrow LE, Moua T, Patel N, Shlobin OA, Southern BD, Volkmann ER, Khanna D.	EXCLUDE
Interstitial pneumonitis associated with combined regimen of immunotherapy and conventional therapies-pharmacovigilance database analysis with real-world data validation	Guo XJ, Cai XT, Rong ZX, Zhang YP, Wen YX, Bai X, Wang J, Fu QJ, Guo ZQ, Long LL, Ma SC, Tang XR, Liu L, Guan J, Dong ZY, Wu DH.	EXCLUDE
A case of glucocorticoid-resistant adult Still's disease complicated by pulmonary hypertension and interstitial lung disease	Kusaka K, Miyagawa I, Kosaka S, Matsunaga S, Nakayamada S, Tanaka Y.	EXCLUDE
Four cases of dermatomyositis with abnormally high anti-MDA-5 antibody titres and not high levels of serum ferritin	Umemoto D, Sumitomo S, Fujita S, Shimizu H, Oka H, Kanamori M, Nishioka H, Ohmura K.	EXCLUDE
Early Prediction of Radiation-Induced Pulmonary Fibrosis Using Gastrin-Releasing Peptide Receptor-Targeted PET Imaging	Ahn H, Kim JH, Lee KC, Park JA, Kim JY, Lee YJ, Lee YJ.	EXCLUDE
Clinical characteristics and outcomes of hypersensitivity pneumonitis in South Korea	Zo S, Chung MP, Yoo HY, Lee KS, Han J, Chung MJ, Yoo H.	EXCLUDE
RISK FACTORS FOR GC-RESISTANT PULMONARY SARCOIDOSIS	Ostrovskyy MM, Shvets KV, Kulynych-Miskiv MO, Savelikhina IO, Varunkiv OI, Korzh GZ, Zuban AB.	EXCLUDE
Ephedrine alleviates bleomycin-induced pulmonary fibrosis by inhibiting epithelial-mesenchymal transition and restraining NF-κB signaling	Tian H, Wang L, Fu T.	EXCLUDE
TLR4/ MyD88/NF-κB signaling pathway involved in the protective effect of diacerein against lung fibrosis in rats	Abdel-Aziz AM, Fathy EM, Hafez HM, Ahmed AF, Mohamed MZ.	EXCLUDE
Successful Treatment with Mepolizumab for Coronary Spastic Angina Associated with Eosinophilic Granulomatosis with Polyangiitis	Takigawa Y, Fujiwara K, Tabuchi I, Kudo K, Hayashi K, Matsumoto S, Omori H, Matsuoka S, Mitsumune S, Watanabe H, Sato A, Sato K, Shibayama T.	EXCLUDE
Chlorogenic Acid Inhibited Epithelial-Mesenchymal Transition to Treat Pulmonary Fibrosis through Modulating Autophagy	Mao X, Xie X, Ma J, Wei Y, Huang Z, Wang T, Zhu J, Wang Y, Zhao H, Hua J.	EXCLUDE
Quercetin Alleviates Asthma-Induced Airway Inflammation and Remodeling through Downregulating Periostin via Blocking TGF-β1/Smad Pathway	Fang Y, Jin W, Guo Z, Hao J.	EXCLUDE
Treatment with Rituximab in Rheumatoid Pneumoconiosis: A Case Report	Yasmine M, Kaouther M, Dhia K, Hanene F, Wafa T, Dorra BN, Wafa H.	EXCLUDE
Effects of Resveratrol on Pulmonary Fibrosis via TGF-β/Smad/ERK Signaling Pathway	Liu L, Liu B, Li L, Zhou X, Li Q.	EXCLUDE
Radiation-induced pulmonary fibrosis: roles of therapy-induced senescence and microRNAs	Prasanna PGS, Aryankalayil M, Citrin DE, Coleman CN.	EXCLUDE
Safety data from the use of antifibrotics in connective tissue disease-related interstitial lung disease: particular emphasis on association with immunosuppression	Duarte AC, Cordeiro A, Lopes M, Soares J, Santos MJ.	EXCLUDE
Interstitial lung disease in rheumatoid arthritis: incidence, prevalence and related drug prescriptions between 2007 and 2020	Albrecht K, Strangfeld A, Marschall U, Callhoff J.	EXCLUDE
Amelioration of Lung Fibrosis by Total Flavonoids of Astragalus via Inflammatory Modulation and Epithelium Regeneration	Yang CG, Mao XL, Wu JF, An X, Cao JJ, Zhang XY, Li M, Zhang FF.	EXCLUDE
Treatment of Langerhans cell histiocytosis with subcutaneous cytarabine	Eckstein OS, Bernhardt MB, Hood CG, Karri V, Kralik SF, McClain KL.	EXCLUDE
Inhibition of Oncogenic Src Ameliorates Silica-Induced Pulmonary Fibrosis via PI3K/AKT Pathway	Hao X, Jin Y, Zhang Y, Li S, Cui J, He H, Guo L, Yang F, Liu H.	EXCLUDE
Maintenance of Remission and Risk of Relapse in Myeloperoxidase-Positive ANCA-Associated Vasculitis with Kidney Involvement	Casal Moura M, Specks U, Tehranian S, Sethi S, Zubidat D, Nardelli L, Dos Santos FG, Sousa C, León-Róman J, Bobart SA, Greene E, Zand L, Fervenza FC.	EXCLUDE
VX-765 attenuates silica-induced lung inflammatory injury and fibrosis by modulating alveolar macrophages pyroptosis in mice	Tao H, Zhao H, Mo A, Shao L, Ge D, Liu J, Hu W, Xu K, Ma Q, Wang W, Wang W, Cao H, Mu M, Tao X, Wang J.	EXCLUDE
Testicular vasculitis in eosinophilic granulomatosis with polyangiitis: a case-based review	Ichikawa T, Shimojima Y, Nomura S, Kishida D, Shiozaki M, Tanimura J, Sekijima Y.	EXCLUDE
S-allylmercapto-N-acetylcysteine ameliorates pulmonary fibrosis in mice via Nrf2 pathway activation and NF-κB, TGF-β1/Smad2/3 pathway suppression	Zhang Q, Ye W, Liu Y, Niu D, Zhao X, Li G, Qu Y, Zhao Z.	EXCLUDE
APELIN-13 AMELIORATES LPS-INDUCED ENDOTHELIAL-TO-MESENCHYMAL TRANSITION AND POST-ACUTE LUNG INJURY PULMONARY FIBROSIS BY SUPPRESSING TRANSFORMING GROWTH FACTOR-Β1 SIGNALING	Liu H, Shi Q, Tang L, Wang H, Wang D.	EXCLUDE
Clinical significance of interstitial lung abnormalities and immune checkpoint inhibitor-induced interstitial lung disease in patients with non-small cell lung cancer	Murata D, Azuma K, Matama G, Zaizen Y, Matsuo N, Murotani K, Tokito T, Hoshino T.	EXCLUDE
Rituximab for connective tissue disease-associated interstitial lung disease	Manfredi A, Salvarani C, Sebastiani M.	EXCLUDE
Rituximab versus intravenous cyclophosphamide in patients with connective tissue disease-associated interstitial lung disease in the UK (RECITAL): a double-blind, double-dummy, randomised, controlled, phase 2b trial	Maher TM, Tudor VA, Saunders P, Gibbons MA, Fletcher SV, Denton CP, Hoyles RK, Parfrey H, Renzoni EA, Kokosi M, Wells AU, Ashby D, Szigeti M, Molyneaux PL; RECITAL Investigators.	EXCLUDE
Treatments of refractory eosinophilic lung diseases with biologics	Asano K, Suzuki Y, Tanaka J, Kobayashi K, Kamide Y.	EXCLUDE
Outcomes of liver transplantation in children with Langerhans cell histiocytosis: Experience from a quaternary care center	Menon J, Shanmugam N, Valamparampil J, Vij M, Kumar V, Munirathnam D, Hakeem A, Rammohan A, Rela M.	EXCLUDE
Eosinophilic granulomatosis with polyangiitis: A review	White J, Dubey S.	EXCLUDE
Eosinophilic granulomatosis with polyangiitis	Villa-Forte A.	EXCLUDE
A Review of Anti-IL-5 Therapies for Eosinophilic Granulomatosis with Polyangiitis	Koike H, Nishi R, Yagi S, Furukawa S, Fukami Y, Iijima M, Katsuno M.	EXCLUDE
Severe eosinophilic granulomatosis with polyangiitis responding to a combination of rituximab and mepolizumab	Tsioulos G, Kounatidis D, Vallianou NG, Koufopoulos N, Katsimbri P, Antoniadou A.	EXCLUDE
Ophthalmologic Involvement in Adults with Histiocytic Disorders: Clinical Presentation and Treatment Outcomes	Banks SA, Bhatti MT, Go RS, Abeykoon JP, Acosta-Medina AA, Hazim AZ, Goyal G, Young JR, Koster MJ, Vassallo R, Ryu JH, Davidge-Pitts CJ, Ravindran A, Sartori Valinotti JC, Bennani NN, Shah MV, Rech KL, Garrity JA, Tobin WO; Mayo Clinic-University of Alabama at Birmingham Histiocytosis Working Group.	EXCLUDE
Ophthalmic histiocytic lesions (diseases of the L group): A multicenter clinicopathological study of 18 cases and review of literature	Alzahem T, Alkatan HM, Maktabi AM, Alsulaiman N, Cruz AAV.	EXCLUDE
Hepatocyte Growth Factor Delivered by Nanocomposites for Gene Therapy of Bleomycin-Induced Pulmonary Fibrosis in Rats	Guo Q, Lu Y, Cheng X, Xiao F, Zhang Q, Gao P, Du L.	EXCLUDE
Mannan-Binding Lectin Reduces Epithelial-Mesenchymal Transition in Pulmonary Fibrosis via Inactivating the Store-Operated Calcium Entry Machinery	Liu Y, Xie X, Wang P, Luo J, Chen Y, Xu Q, Zhou J, Lu X, Zhao J, Chen Z, Zuo D.	EXCLUDE
Modulation of Bleomycin-induced Oxidative Stress and Pulmonary Fibrosis by Ginkgetin in Mice via AMPK	Ren G, Xu G, Li R, Xie H, Cui Z, Wang L, Zhang C.	EXCLUDE
Immune mechanisms in fibrotic pulmonary sarcoidosis	Weeratunga P, Moller DR, Ho LP.	EXCLUDE
Orthopedic infections due to Trichosporon species: Case series and literature review	Mello López A, da Silva Neto LA, de Oliveira VF, de Carvalho VC, de Oliveira PRD, Lima ALLM.	EXCLUDE
Nicotinamide Mononucleotide Ameliorates Silica-Induced Lung Injury through the Nrf2-Regulated Glutathione Metabolism Pathway in Mice	Wang L, Zhao M, Qian R, Wang M, Bao Q, Chen X, Du W, Zhang L, Ye T, Xie Y, Zhang B, Peng L, Yao Y.	EXCLUDE
Inhibitors of the Sialidase NEU3 as Potential Therapeutics for Fibrosis	Karhadkar TR, Chen W, Pilling D, Gomer RH.	EXCLUDE
Elucidating the mechanism of Hongjinshen decoction in the treatment of pulmonary fibrosis based on network pharmacology and molecular docking	Chen H, Lin Y, Zeng L, Liu S.	EXCLUDE
Inositol Alleviates Pulmonary Fibrosis by Promoting Autophagy via Inhibiting the HIF-1α-SLUG Axis in Acute Respiratory Distress Syndrome	Liang Y, Xu Y, Lu B, Huang Y, Xu S, Xie J, Liu M, Che D, Ma L, Tao J, Hong J, Zhang J, Situ X, Ou X, Chen L, Li Y, Zhang L, Wu Z.	EXCLUDE
3D pulmonary fibrosis model for anti-fibrotic drug discovery by inkjet-bioprinting	Kang D, Lee Y, Kim W, Lee HR, Jung S.	EXCLUDE
Targeting the PI3K/AKT/mTOR Signaling Pathway in the Treatment of Human Diseases: Current Status, Trends, and Solutions	Huang J, Chen L, Wu J, Ai D, Zhang JQ, Chen TG, Wang L.	EXCLUDE
Granulomatosis with Polyangiitis (GPA)-A Multidisciplinary Approach of a Case Report	Trandafir CM, Balica NC, Horhat DI, Mot IC, Sarau CA, Poenaru M.	EXCLUDE
ALK-positive lung adenocarcinoma in a patient with rheumatoid arthritis with long-term treatment for organizing pneumonia: A case report	Horie K, Asakura T, Masuzawa K, Terai H, Nakayama S, Suzuki Y.	EXCLUDE
Myelin oligodendrocyte glycoprotein (MOG) antibody-associated longitudinally extensive transverse myelitis (LETM) and primary Sjogren syndrome: a rare association	Sahoo D, Dash A, Dey A, Devi S.	EXCLUDE
Discovery of a pyrano[2,3-b]pyridine derivative YX-2102 as a cannabinoid receptor 2 agonist for alleviating lung fibrosis	Liu T, Gu J, Yuan Y, Yang Q, Zheng PF, Shan C, Wang F, Li H, Xie XQ, Chen XH, Ouyang Q.	EXCLUDE
Resveratrol Ameliorates Fibrosis in Rheumatoid Arthritis-Associated Interstitial Lung Disease via the Autophagy-Lysosome Pathway	Bao L, Ye J, Liu N, Shao Y, Li W, Fan X, Zhao D, Wang H, Chen X.	EXCLUDE
Blocking Caspase-1/Gsdmd and Caspase-3/-8/Gsdme pyroptotic pathways rescues silicosis in mice	Kang L, Dai J, Wang Y, Shi P, Zou Y, Pei J, Tian Y, Zhang J, Buranasudja VC, Chen J, Cai H, Gao X, Lin Z.	EXCLUDE
JMM Profile: Trichosporon yeasts: from superficial pathogen to threat for haematological-neutropenic patients	Francisco EC, Hagen F.	EXCLUDE
Clinical best practices in optimal monitoring, early diagnosis, and effective management of antibody-drug conjugate-induced interstitial lung disease or pneumonitis: a multidisciplinary team approach in Singapore	Yong WP, Teo FS, Teo LL, Ng MC, Tan TJ, Low SY, Wong K, Ang P, Choo SP, Lee KH, Lee SC.	EXCLUDE
Discovery of pulmonary fibrosis inhibitor targeting TGF-β RI in Polygonum cuspidatum by high resolution mass spectrometry with in silico strategy	Xu H, Qu J, Wang J, Han K, Li Q, Bi W, Liu R.	EXCLUDE
Severe lung injury induced by CD38 monoclonal antibody Daratumumab and bortezomib-containing regimen in a patient with preexisting interstitial lung disease: a case report and literature review	Chen M, Zhao L, Yao F, Yang XD.	EXCLUDE
The study of metabolism and metabolomics in a mouse model of silica pulmonary fibrosis based on UHPLC-QE-MS	Qiu M, Qin L, Dong Y, Ma J, Yang Z, Gao Z.	EXCLUDE
Prevention of bleomycin-induced lung fibrosis via inhibition of the MRTF/SRF transcription pathway	Pawelec KM, Varnum M, Harkema JR, Auerbach B, Larsen SD, Neubig RR.	EXCLUDE
Long course of low-dose dexamethasone following or after bleomycin administration ameliorates pulmonary fibrosis	Lu Y, Zhang Y, Xu D, Wang Y, Pan D, Xia H, Sun G.	EXCLUDE
Design, synthesis and biological evaluation studies of novel anti-fibrosis agents bearing sulfoxide moiety	Jiao S, Huang W, Cao Z, Chen Y, Chen S, Yang Z, Wang W, Yao H, Wang X, Li Z, Zhang L.	EXCLUDE
Anti-glomerular basement membrane disease: Treatment outcome of cyclophosphamide vs. rituximab induction therapy regimen	Jaryal A, Vikrant S.	EXCLUDE
Resveratrol alleviates bleomycin-induced pulmonary fibrosis by inhibiting epithelial-mesenchymal transition and down-regulating TLR4/NF-κB and TGF-β1/smad3 signalling pathways in rats	Wang L, Shao M, Jiang W, Huang Y.	EXCLUDE
Scorpion venom polypeptide governs alveolar macrophage M1/M2 polarization to alleviate pulmonary fibrosis	Xu L, Zhang Y, Dai Q, Lin N, Guan T, Song X, Hong S.	EXCLUDE
The new indications for biologicals in type 2 diseases: perspectives	Bagnasco D, Canevari RF, Passalacqua G, Caminati M.	EXCLUDE
New-onset eosinophilic granulomatosis with polyangiitis in 2 patients during treatment with IL-5 pathway inhibitors	Holubar J, Arnaud E, Broner J, Pers YM, Proust A, Goulabchand R.	EXCLUDE
Anti-MDA5 and anti-SSA/Ro52 antibodies double-positive dermatomyositis overlapping with rheumatoid arthritis-associated interstitial lung disease: A case report	Xiong H, Tan Q, Luo F, Yuan X, Ma W, Yao X.	EXCLUDE
Histopathological, physiological and biochemical assessment of resveratrol nanocapsules efficacy in bleomycin-induced acute and chronic lung injury in rats	Albanawany NM, Samy DM, Zahran N, El-Moslemany RM, Elsawy SM, Abou Nazel MW.	EXCLUDE
Raman spectroscopy combined with machine learning algorithms for rapid detection Primary Sjögren's syndrome associated with interstitial lung disease	Wu X, Chen C, Chen X, Luo C, Lv X, Shi Y, Yang J, Meng X, Chen C, Su J, Wu L.	EXCLUDE
Sequential rituximab and mepolizumab in eosinophilic granulomatosis with polyangiitis (EGPA): a European multicentre observational study	Bettiol A, Urban ML, Bello F, Fiori D, Mattioli I, Lopalco G, Iannone F, Egan A, Dagna L, Caminati M, Negrini S, Bargagli E, Folci M, Franceschini F, Padoan R, Flossmann O, Solans R, Schroeder J, André M, Moi L, Parronchi P, Roccatello D, Sciascia S, Jayne D, Prisco D, Vaglio A, Emmi G; European EGPA Study Group.	EXCLUDE
Biomodulatory therapy induces durable remissions in multi-system Langerhans cell histiocytosis	Harrer DC, Jakob M, Vogelhuber M, Lüke F, Utpatel K, Corbacioglu S, Herr W, Reichle A, Heudobler D.	EXCLUDE
N-acetylcysteine decreases lung inflammation and fibrosis by modulating ROS and Nrf2 in mice model exposed to particulate matter	Choi SM, Lee PH, An MH, Yun-Gi L, Park S, Baek AR, Jang AS.	EXCLUDE
Interstitial Pneumonia with HLA-B54 Antigen that Responded Well to Erythromycin	Ishimoto H, Sakamoto N, Hara A, Kido T, Yamaguchi H, Yamamoto K, Obase Y, Ishimatsu Y, Mukae H.	EXCLUDE
The mechanism of triptolide in the treatment of connective tissue disease-related interstitial lung disease based on network pharmacology and molecular docking	Zhu W, Li Y, Zhao J, Wang Y, Li Y, Wang Y.	EXCLUDE
Transient asymptomatic pulmonary opacities and interstitial lung disease in EGFR-mutated non-small cell lung cancer treated with osimertinib	Taronna G, Leonetti A, Gustavo Dall'Olio F, Rizzo A, Parisi C, Buti S, Bordi P, Brocchi S, Golfieri R, Ardizzoni A, Sverzellati N, Tiseo M.	EXCLUDE
The Promising Therapeutic Approaches for Radiation-Induced Pulmonary Fibrosis: Targeting Radiation-Induced Mesenchymal Transition of Alveolar Type II Epithelial Cells	Wang P, Yan Z, Zhou PK, Gu Y.	EXCLUDE
Nonspecific interstitial pneumonia revealing an antisynthetase syndrome	Moussa N, Gargouri R, Snoussi M, Khemakhem R, Bahloul Z, Kammoun S.	EXCLUDE
Atorvastatin and ezetimibe protect against hypercholesterolemia-induced lung oxidative stress, inflammation, and fibrosis in rats	Seenak P, Kumphune S, Prasitsak T, Nernpermpisooth N, Malakul W.	EXCLUDE
Dinebra retroflexa Herbal Phytotherapy: A Simulation Study Based on Bleomycin-Induced Pulmonary Fibrosis Retraction Potential in Swiss Albino Rats	El-Hela AA, Hegazy MM, Abbass HS, Ahmed AH, Bakr MSA, Elkousy RH, Ibrahim AE, El Deeb S, Sayed OM, Gad ES.	EXCLUDE
Plasma cells: a feasible therapeutic target in pulmonary fibrosis?	Goodwin AT, Noble PW, Tatler AL.	EXCLUDE
Tocotrienol-Rich Fractions Offer Potential to Suppress Pulmonary Fibrosis Progression	Lu Y, Zhang Y, Xu D, Wang Y, Pan D, Wang P, Xia J, Yin S, Liao W, Wang S, Sun G.	EXCLUDE
Amelioration of bleomycin induced pulmonary fibrosis by administration of Salvianolic acid B in mice	Begum G, Singh ND, Leishangthem GD, Banga HS.	EXCLUDE
Rectal administration of butyrate ameliorates pulmonary fibrosis in mice through induction of hepatocyte growth factor in the colon via the HDAC-PPARγ pathway	Zhang W, Zhang Q, Zhu Y, Zhang Y, Xia Y, Wei Z, Dai Y.	EXCLUDE
Pulmonary hypertension in interstitial lung disease: an area of unmet clinical need	Dhont S, Zwaenepoel B, Vandecasteele E, Brusselle G, De Pauw M.	EXCLUDE
Factors Predictive for Immunomodulatory Therapy Response and Survival in Patients with Hypersensitivity Pneumonitis-Retrospective Cohort Analysis	Lewandowska KB, Barańska I, Sobiecka M, Radwan-Rohrenschef P, Dybowska M, Franczuk M, Roży A, Skoczylas A, Bestry I, Kuś J, Tomkowski WZ, Szturmowicz M.	EXCLUDE
Targeted delivery of ZNF416 siRNA-loaded liposomes attenuates experimental pulmonary fibrosis	Cheng D, Li Z, Wang Y, Xiong H, Sun W, Zhou S, Liu Y, Ni C.	EXCLUDE
Adipose-derived stem/stromal cells with heparin-enhanced anti-inflammatory and antifibrotic effects mitigate induced pulmonary fibrosis in mice	Saito T, Kotani T, Suzuka T, Matsuda S, Takeuchi T, Sato T.	EXCLUDE
A review of the challenges, learnings and future directions of home handheld spirometry in interstitial lung disease	Maher TM, Schiffman C, Kreuter M, Moor CC, Nathan SD, Axmann J, Belloni P, Bengus M, Gilberg F, Kirchgaessler KU, Wijsenbeek MS.	EXCLUDE
Bisphosphonate therapy for juvenile dermatomyositis-associated calcinosis and metaphyseal zebra lines	Janarthanan M, Mohan M, Murali A.	EXCLUDE
Development of eosinophilic granulomatosis with polyangiitis during the clinical course of microscopic polyangiitis: A case report	Ide H, Shimizu T, Koike Y, Abe K, Shigematsu K, Nishihata S, Kojima K, Ichinose K, Kawakami A.	EXCLUDE
Astragalus and its formulas as a therapeutic option for fibrotic diseases: Pharmacology and mechanisms	Zhu Y, Chai Y, Xiao G, Liu Y, Xie X, Xiao W, Zhou P, Ma W, Zhang C, Li L.	EXCLUDE
Alveolar type 2 epithelial cell senescence and radiation-induced pulmonary fibrosis	Zhou S, Zhu J, Zhou PK, Gu Y.	EXCLUDE
Dyspnoea and cough in patients with systemic sclerosis-associated interstitial lung disease in the SENSCIS trial	Volkmann ER, Kreuter M, Hoffmann-Vold AM, Wijsenbeek M, Smith V, Khanna D, Denton CP, Wuyts WA, Miede C, Alves M, Sambevski S, Allanore Y.	EXCLUDE
Rituximab vs Cyclophosphamide Induction Therapy for Patients With Granulomatosis With Polyangiitis	Puéchal X, Iudici M, Perrodeau E, Bonnotte B, Lifermann F, Le Gallou T, Karras A, Blanchard-Delaunay C, Quéméneur T, Aouba A, Aumaître O, Cottin V, Hamidou M, Ruivard M, Cohen P, Mouthon L, Guillevin L, Ravaud P, Porcher R, Terrier B; French Vasculitis Study Group.	EXCLUDE
Infection profile of immune-modulatory drugs used in autoimmune diseases: analysis of summary of product characteristic data	Dey M, Bechman K, Zhao S, Fragoulis GE, Smith C, Cope A, Nikiphorou E, Hyrich KL, Galloway J.	EXCLUDE
Interstitial Lung Disease With Non-Vitamin K Oral Anticoagulants-A Clinical Concern?	Raschi E.	EXCLUDE
Adenosine A(3) Receptor (A(3)AR) Agonist for the Treatment of Bleomycin-Induced Lung Fibrosis in Mice	Sgambellone S, Marri S, Catarinicchia S, Pini A, Tosh DK, Jacobson KA, Masini E, Salvemini D, Lucarini L.	EXCLUDE
The "Flolan Rash": An Impressively Asymptomatic and Non-Inflammatory Eruption Following Long-Term Epoprostenol Therapy	Hutchison D, Juhasz M, Smith J, Lee B.	EXCLUDE
Blockade of the pentraxin 3/CD44 interaction attenuates lung injury-induced fibrosis	Chi JY, Hsiao YW, Liang HY, Huang TH, Chen FW, Chen CY, Ko CY, Cheng CC, Wang JM.	EXCLUDE
At the Heart of Eosinophilic Granulomatosis with Polyangiitis: into Cardiac and Vascular Involvement	Bond M, Fagni F, Moretti M, Bello F, Egan A, Vaglio A, Emmi G, Dejaco C.	EXCLUDE
Current concepts in granulomatosis poly angiitis and the eye	Sivaraman BM, Majumder PD, Mahendradas P, Somanath A, Pyare R, Patil A.	EXCLUDE
Interstitial lung disease associated with anti-HER2 anti-body drug conjugates: results from clinical trials and the WHO's pharmacovigilance database	Ma Z, Zhang Y, Zhu M, Feng L, Zhang Y, An Z.	EXCLUDE
Anti-MDA5 antibody-associated clinically amyopathic dermatomyositis with rapid progressive interstitial lung disease	Horino T, Inotani S, Nakajima K, Ohnishi H, Komori M, Terada Y.	EXCLUDE
The Role of T Helper Type 2 (Th2) Cytokines in the Pathogenesis of Eosinophilic Granulomatosis with Polyangiitis (eGPA): an Illustrative Case and Discussion	Milne ME, Kimball J, Tarrant TK, Al-Rohil RN, Leverenz DL.	EXCLUDE
How best to manage relapse and remission in ANCA-associated vasculitis	Puéchal X, Guillevin L.	EXCLUDE
Verbascoside and isoverbascoside ameliorate transforming growth factor β1-induced collagen expression by lung fibroblasts through Smad/non-Smad signaling pathways	Chen CY, Tung HY, Tseng YF, Huang JS, Shi LS, Ye YL.	EXCLUDE
Lysophosphatidylcholine acyltransferase 1 alleviates silica-induced pulmonary fibrosis by modulating lipid metabolism	Deng X, Hao C, Li Y, Guo Y, Si H, He J, Deng M, Niu Z, Wang C, Xu X, Dai K, Yao W.	EXCLUDE
Isoandrographolide from Andrographis paniculata ameliorates tubulointerstitial fibrosis in ureteral obstruction-induced mice, associated with negatively regulating AKT/GSK-3β/β-cat signaling pathway	Guan Z, Wang Y, Xu H, Wang Y, Wu D, Zhang Z, Liu Z, Shang N, Zhang D, Sun J, He X, Li Y, Zhu L, Liu Z, Zhang M, Xu Z, Song Z, Dai G.	EXCLUDE
SER-SEPAR recommendations for the management of rheumatoid arthritis-related interstitial lung disease. Part 2: Treatment	Narváez J, Díaz Del Campo Fontecha P, Brito García N, Bonilla G, Aburto M, Castellví I, Cano-Jiménez E, Mena-Vázquez N, Nieto MA, Ortiz AM, Valenzuela C, Abad Hernández MÁ, Castrejón I, Correyero Plaza M, Francisco Hernández FM, Hernández Hernández MV, Rodríquez Portal JA.	EXCLUDE
EGFR-TKI plus antiangiogenic agent combination therapy may reduce the incidence of EGFR-TKI-associated interstitial lung disease in Asian	Lee TH, Chen HL, Tsai MJ, Yang CJ.	EXCLUDE
Mepolizumab is highly effective in a rare case of Wells syndrome: Eosinophilic granulomatosis with polyangiitis overlap	Trica OC, Mocan LP, Boit-Trapcea R.	EXCLUDE
Efficacy of Thymosin α1 in Management of Radiation Pneumonitis in Patients With Locally Advanced Non-Small Cell Lung Cancer Treated With Concurrent Chemoradiotherapy: A Phase 2 Clinical Trial (GASTO-1043)	Liu F, Qiu B, Xi Y, Luo Y, Luo Q, Wu Y, Chen N, Zhou R, Guo J, Wu Q, Xiong M, Liu H.	EXCLUDE
Efficacy and safety of tofacitinib in rheumatoid arthritis-associated interstitial lung disease: TReasure real-life data	Kalyoncu U, Bilgin E, Erden A, Satış H, Tufan A, Tekgöz E, Ateş A, Coşkun BN, Yağız B, Küçükşahin O, Yazısız V, Kimyon G, Bes C, Başıbüyük CS, Alkan S, Cesur TY, Ertenli İ, Kiraz S.	EXCLUDE
Multi-targeted therapy for refractory eosinophilic granulomatosis with polyangiitis characterized by intracerebral hemorrhage and cardiomyopathy: a case-based review	Mutoh T, Shirai T, Sato H, Fujii H, Ishii T, Harigae H.	EXCLUDE
Interstitial Pneumonitis-A Newly Recognized Consequence of Intravesical Gemcitabine Therapy	Pendela VS, Said B, Kudaravalli P, Chhabria M, Manogna D, Gurell M.	EXCLUDE
Single-cell profiling reveals distinct adaptive immune hallmarks in MDA5+ dermatomyositis with therapeutic implications	Ye Y, Chen Z, Jiang S, Jia F, Li T, Lu X, Xue J, Lian X, Ma J, Hao P, Lu L, Ye S, Shen N, Bao C, Fu Q, Zhang X.	EXCLUDE
Yiqi Huayu decoction alleviates bleomycin-induced pulmonary fibrosis in rats by inhibiting senescence	Zuo B, Zuo L, Du XQ, Yuan S, Xuan C, Zhang YD, Chen ZW, Cao WF.	EXCLUDE
Peimine ameliorates pulmonary fibrosis via the inhibition of M2-type macrophage polarization through the suppression of P38/Akt/STAT6 signals	Cai ZH, Tian YG, Li JZ, Zhao P, Li JS, Mei X, Bai YP.	EXCLUDE
The lymphocyte-specific protein tyrosine kinase-specific inhibitor A-770041 attenuates lung fibrosis via the suppression of TGF-β production in regulatory T-cells	Kagawa K, Sato S, Koyama K, Imakura T, Murakami K, Yamashita Y, Naito N, Ogawa H, Kawano H, Nishioka Y.	EXCLUDE
Caveolin-1 and Its Functional Peptide CSP7 Affect Silica-Induced Pulmonary Fibrosis by Regulating Fibroblast Glutaminolysis	Li G, Xu Q, Cheng D, Sun W, Liu Y, Ma D, Wang Y, Zhou S, Ni C.	EXCLUDE
Spontaneous coronary artery dissection: A review of diagnostic methods and management strategies	Lionakis N, Briasoulis A, Zouganeli V, Dimopoulos S, Kalpakos D, Kourek C.	EXCLUDE
Left ventricular remodeling following aortic root and ascending aneurysm repair	Houben IB, Chu AKY, Yang B, Kim KM, Fukuhara S, van Herwaarden JA, Moll FL, Nordsletten DA, Figueroa CA, Burris NS, Patel HJ.	EXCLUDE
Multifocal Trichosporon asahii Infection in a Patient With Chronic Granulomatous Disease	Khalil N, Kasten JL, Marsh RA, Danziger-Isakov L.	EXCLUDE
Celastrol Targets Cullin-Associated and Neddylation-Dissociated 1 to Prevent Fibroblast-Myofibroblast Transformation against Pulmonary Fibrosis	Zhou Y, Li M, Shen T, Yang T, Shi G, Wei Y, Chen C, Wang D, Wang Y, Zhang T.	EXCLUDE
Metformin alleviates crystalline silica-induced pulmonary fibrosis by remodeling endothelial cells to mesenchymal transition via autophagy signaling	Li N, Lin Z, Zhou Q, Chang M, Wang Y, Guan Y, Li H, Zhao Y, Liu N, Jin Y, Yao S.	EXCLUDE
Berberine inhibits glioma cell migration and invasion by suppressing TGF-β1/COL11A1 pathway	Sun Y, Huang H, Zhan Z, Gao H, Zhang C, Lai J, Cao J, Li C, Chen Y, Liu Z.	EXCLUDE
Sarcoidosis: Updates on therapeutic drug trials and novel treatment approaches	Obi ON, Saketkoo LA, Russell AM, Baughman RP.	EXCLUDE
Patient preferences for the treatment of systemic sclerosis-associated interstitial lung disease: a discrete choice experiment	Bruni C, Heidenreich S, Duenas A, Hoffmann-Vold AM, Gabrielli A, Allanore Y, Chatelus E, Distler JHW, Hachulla E, Hsu VM, Hunzelmann N, Khanna D, Truchetet ME, Walker UA, Alves M, Schoof N, Saketkoo LA, Distler O.	EXCLUDE
ORal anticoagulation risks late aortic intervention in Conservatively managed type B Aortic dissection (ORCA study)	Jesse K, Meuli L, Kopp R, Reutersberg B, Stadlbauer T, Zimmermann A, Dueppers P.	EXCLUDE
Astragaloside trigger autophagy: Implication a potential therapeutic strategy for pulmonary fibrosis	Yu JZ, Wen J, Ying Y, Yin W, Zhang SQ, Pang WL, Wang C, Bian Y, Yuan JL, Yan JY, Yang ZS.	EXCLUDE
Inhibition of ROCK ameliorates pulmonary fibrosis by suppressing M2 macrophage polarisation through phosphorylation of STAT3	Li Q, Cheng Y, Zhang Z, Bi Z, Ma X, Wei Y, Wei X.	EXCLUDE
Pathophysiological Changes in Rhesus Monkeys with Paraquat-Induced Pulmonary Fibrosis	Shao M, Yang S, Zheng A, Wu Z, Chen M, Yao R, Shi Y, Chen G.	EXCLUDE
Chop-Chop: The Future of Bacterial Enzymes in Transfusion Medicine	Klontz EH.	EXCLUDE
CFD simulation of porous microsphere particles in the airways of pulmonary fibrosis	Qin Z, Shi Y, Qiao J, Lin G, Tang B, Li X, Zhang J.	EXCLUDE
JAK inhibitors and systemic sclerosis: A systematic review of the literature	Moriana C, Moulinet T, Jaussaud R, Decker P.	EXCLUDE
Piceatannol-mediated JAK2/STAT3 signaling pathway inhibition contributes to the alleviation of oxidative injury and collagen synthesis during pulmonary fibrosis	Tieyuan Z, Ying Z, Xinghua Z, Huimin W, Huagang L.	EXCLUDE
Aprepitant exerts anti-fibrotic effect via inhibition of TGF-β/Smad3 pathway in bleomycin-induced pulmonary fibrosis in rats	Mohamed MZ, Abed El Baky MF, Ali ME, Hafez HM.	EXCLUDE
Sinensetin protects against pulmonary fibrosis via inhibiting Wnt/β-Catenin signaling pathway	Wan X, Chen S, Li P, Zhao T, Xie S, Fang Y.	EXCLUDE
The Apelin-APJ axis alleviates LPS-induced pulmonary fibrosis and endothelial mesenchymal transformation in mice by promoting Angiotensin-Converting Enzyme 2	Wang H, Cong L, Yin X, Zhang N, Zhu M, Sun T, Fan J, Xue F, Fan X, Gong Y.	EXCLUDE
A dose-related positive effect of inhaled simvastatin-loaded PLGA nanoparticles on paraquat-induced pulmonary fibrosis in rats	Shahabadi N, Moshiri M, Roohbakhsh A, Imenshahidi M, Hashemi M, Amin F, Yazdian-Robati R, Salmasi Z, Etemad L.	EXCLUDE
Bryodulcosigenin attenuates bleomycin-induced pulmonary fibrosis via inhibiting AMPK-mediated mesenchymal epithelial transition and oxidative stress	Ding Y, Wang L, Liu B, Ren G, Okubo R, Yu J, Zhang C.	EXCLUDE
Mechanisms exploration of terrestrosin D on pulmonary fibrosis based on plasma metabolomics and network pharmacology	Yang X, Zhao G, Bo Y, Yang D, Dong Z, Wu G, Xu N, An M, Zhao L.	EXCLUDE
Raised Serum Markers of T Cell Activation and Exhaustion in Granulomatous-Lymphocytic Interstitial Lung Disease in Common Variable Immunodeficiency	Fraz MSA, Michelsen AE, Moe N, Aaløkken TM, Macpherson ME, Nordøy I, Aukrust P, Taraldsrud E, Holm AM, Ueland T, Jørgensen SF, Fevang B.	EXCLUDE
Can we restart the rituximab after remission of rituximab-induced interstitial lung disease in malignant lymphoma?	Zhang D, Han Y, Dong Y.	EXCLUDE
Can we finally exonerate methotrexate as a factor in causing or exacerbating fibrotic interstitial lung disease in patients with rheumatoid arthritis?	Mehta P, Redhead G, Nair A, Sparks JA, Porter JC.	EXCLUDE
BMP3b Is a Novel Antifibrotic Molecule Regulated by Meflin in Lung Fibroblasts	Suzuki A, Sakamoto K, Nakahara Y, Enomoto A, Hino J, Ando A, Inoue M, Shiraki Y, Omote N, Kusaka M, Fukihara J, Hashimoto N.	EXCLUDE
Profiles and treatment patterns of patients with pulmonary arterial hypertension on monotherapy at experienced centres	Wissmüller M, Xanthouli P, Benjamin N, Grünig E, Richter MJ, Gall H, Ghofrani HA, Herkenrath S, Skowasch D, Pizarro C, Halank M, Hohmann C, Hellmich M, Gerhardt F, Rosenkranz S.	EXCLUDE
Janus kinase inhibitor treatment improved both subcutaneous and pulmonary sarcoidosis in a patient with glaucoma	Liu B, Yin H, Yang S, Lu L.	EXCLUDE
Clinical efficacy of comprehensive therapy based on traditional Chinese medicine patterns on patients with pneumoconiosis: a pilot double-blind, randomized, and placebo-controlled study	Li J, Zhao H, Xie Y, Li J, Li Q, Chen X, Zhang W.	EXCLUDE
Severe ophthalmic involvement in granulomatosis with polyangiitis resistant to cyclophosphamide	Lee EY, Khalidi N, Rodriguez A.	EXCLUDE
The 6-min walk test as a primary end-point in interstitial lung disease	Harari S, Wells AU, Wuyts WA, Nathan SD, Kirchgaessler KU, Bengus M, Behr J.	EXCLUDE
Unravelling the Therapeutic Potential of Nano-Delivered Functional Foods in Chronic Respiratory Diseases	Clarence DD, Paudel KR, Manandhar B, Singh SK, Devkota HP, Panneerselvam J, Gupta V, Chitranshi N, Verma N, Saad S, Gupta G, Hansbro PM, Oliver BG, Madheswaran T, Dua K, Chellappan DK.	EXCLUDE
Dapsone-induced methaemoglobinaemia in relapsing polychondritis	Yoshida T, Nishimura K, Murabe H, Yokota T.	EXCLUDE
Eucalyptol prevents bleomycin-induced pulmonary fibrosis and M2 macrophage polarization	Rui Y, Han X, Jiang A, Hu J, Li M, Liu B, Qian F, Huang L.	EXCLUDE
Systemic sclerosis in a patient with muscle dystrophy	Moutinho-Pereira S, Morais-de-Sá E, Greenfield H, Pereira PR.	EXCLUDE
Rosemary Extract-Induced Autophagy and Decrease in Accumulation of Collagen Type I in Osteogenesis Imperfecta Skin Fibroblasts	Sutkowska-Skolimowska J, Brańska-Januszewska J, Strawa JW, Ostrowska H, Botor M, Gawron K, Galicka A.	EXCLUDE
Interstitial lung diseases	Wijsenbeek M, Suzuki A, Maher TM.	EXCLUDE
The efficacy and safety of tacrolimus on top of glucocorticoids in the management of IIM-ILD: A retrospective and prospective study	Chen Y, Bai Z, Zhang Z, Hu Q, Zhong J, Dong L.	EXCLUDE
Sarcoidosis in the older person: diagnostic challenges and treatment consideration	Brennan M, Breen D.	EXCLUDE
Variable Expression of Lung Disease Due to a Novel Homozygous ABCA3 Variant	Hamouda S, de Becdelièvre A, Ben Ameur S, Trabelsi I, Fabre M, Epaud R, Fanen P, Boussetta K.	EXCLUDE
Oridonin attenuates lung inflammation and fibrosis in silicosis via covalent targeting iNOS	Gao J, Li C, Wang X, Sun X, Zhang R, Chen C, Yu M, Liu Y, Zhu Y, Chen J.	EXCLUDE
Iguratimod ameliorates bleomycin-induced pulmonary fibrosis by inhibiting the EMT process and NLRP3 inflammasome activation	Liu W, Han X, Li Q, Sun L, Wang J.	EXCLUDE
Combined intervention with N-acetylcysteine and desipramine alleviated silicosis development by regulating the Nrf2/HO-1 and ASMase/ceramide signaling pathways	Tang M, Yang Z, Liu J, Zhang X, Guan L, Liu X, Zeng M.	EXCLUDE
Transforming growth factor-β induced protein regulates pulmonary fibrosis via the G-protein signaling modulator 2 /Snail axis	Yang K, Huang N, Sun J, Dai W, Chen M, Zeng J.	EXCLUDE
Hit-hard and early versus step-up treatment in severe sarcoidosis	Vorselaars ADM, Culver DA.	EXCLUDE
Management of fibrotic hypersensitivity pneumonitis	Mullin ML, Churg A, Ryerson CJ.	EXCLUDE
Recent advances in the management of systemic sclerosis-associated interstitial lung disease	Hoffmann-Vold AM, Distler O, Crestani B, Antoniou KM.	EXCLUDE
Pituitary function and the response to GH therapy in patients with Langerhans cell histiocytosis: analysis of the KIMS database	Touraine P, Sagna Y, Mattsson AF, Burman P, Van Beek AP, Carlsson MO, Aydin F, Feldt-Rasmussen U, Camacho-Hübner C.	EXCLUDE
18β-Glycyrrhetinic acid monoglucuronide (GAMG) alleviates single-walled carbon nanotubes (SWCNT)-induced lung inflammation and fibrosis in mice through PI3K/AKT/NF-κB signaling pathway	Zhang XL, Li B, Zhang X, Zhu J, Xie Y, Shen T, Tang W, Zhang J.	EXCLUDE
Anti-histamine effects of dipotassium glycyrrhizinate on lung fibroblasts, implicating its therapeutic mechanism for pulmonary fibrosis	Huang W, Zhou X.	EXCLUDE
Adult Langerhans cell histiocytosis with thyroid gland involvement: clinical presentation, genomic analysis, and outcome	Cai HC, Liu T, Cai H, Duan MH, Li J, Zhou DB, Cao XX.	EXCLUDE
Rituximab pediatric drug development: Pharmacokinetic and pharmacodynamic modeling to inform regulatory approval for rituximab treatment in patients with granulomatosis with polyangiitis or microscopic polyangiitis	Jamois C, Gibiansky L, Chavanne C, Cheu M, Lehane PB, Pordeli P, Melega S, Gaudreault J.	EXCLUDE
Protective effects of intranasal curcumin on silica-induced lung damage	Kumari S, Singh R.	EXCLUDE
Targeted nanotherapy with everolimus reduces inflammation and fibrosis in scleroderma-related interstitial lung disease developed by PSGL-1 deficient mice	González-Sánchez E, Muñoz-Callejas A, Gómez-Román J, San Antonio E, Marengo A, Tsapis N, Bohne-Japiassu K, González-Tajuelo R, Pereda S, García-Pérez J, Cavagna L, González-Gay MÁ, Vicente-Rabaneda EF, Meloni F, Fattal E, Castañeda S, Urzainqui A.	EXCLUDE
The safety and efficacy of durvalumab consolidation therapy in the management of patients with stage III non-small-cell lung cancer and preexisting interstitial lung disease	Kawanaka Y, Yasuda Y, Tanizaki J, Iwashima D, Nonagase Y, Uemasu K, Hirayama Y, Ogura M, Ozaki T, Takahashi KI.	EXCLUDE
Kasugamycin Is a Novel Chitinase 1 Inhibitor with Strong Antifibrotic Effects on Pulmonary Fibrosis	Lee JH, Lee CM, Lee JH, Kim MO, Park JW, Kamle S, Akosman B, Herzog EL, Peng XY, Elias JA, Lee CG.	EXCLUDE
Pyoderma gangrenosum-like skin ulceration in antineutrophil cytoplasmic antibody-associated vasculitis: a retrospective case series	Shakshouk H, Gibson LE.	EXCLUDE
Trichosporon asahii causing subcutaneous mycoses in an immunocompetent patient: case report and a minireview	Kruschewsky WLL, Massaroni-Peçanha P, Maifrede SB, Leite MS, Pôssa TAL, Alberto-Lei F, Cayô R, Peçanha PM, Gonçalves SS.	EXCLUDE
The clinical features and prognoses of anti-MDA5 and anti-aminoacyl-tRNA synthetase antibody double-positive dermatomyositis patients	Chen X, Zhang L, Jin Q, Lu X, Lei J, Peng Q, Wang G, Ge Y.	EXCLUDE
Comment on: Intravenous immunoglobulin for interstitial lung diseases of antimelanoma differentiation-associated gene 5-positive dermatomyositis: Reply	Wang LM, Yang QH, Zhang L, Liu SY, Zhang PP, Zhang X, Liu XJ, Han LS, Li TF.	EXCLUDE
Comment on: Intravenous immunoglobulin for interstitial lung diseases of anti-melanoma differentiation-associated gene 5-positive dermatomyositis	Matsuda S, Kotani T, Takeuchi T.	EXCLUDE
Obinutuzumab as treatment for ANCA-associated vasculitis	Amudala NA, Boukhlal S, Sheridan B, Langford CA, Geara A, Merkel PA, Cornec D.	EXCLUDE
Human MIKO-1, a Hybrid Protein That Regulates Macrophage Function, Suppresses Lung Fibrosis in a Mouse Model of Bleomycin-Induced Interstitial Lung Disease	Kotani T, Ikemoto M, Matsuda S, Masutani R, Takeuchi T.	EXCLUDE
Efficacy of lorlatinib after alectinib-induced interstitial lung disease in a patient with anaplastic lymphoma kinase-positive non-small cell lung cancer: a case report	Kashizaki F, Tanaka A, Sekido Y.	EXCLUDE
Open questions on the management of targeted therapies for the treatment of systemic sclerosis-interstitial lung disease: results of a EUSTAR survey based on a systemic literature review	Campochiaro C, Lazzaroni MG, Bruni C, Zanatta E, De Luca G, Matucci-Cerinic M.	EXCLUDE
MOBT Alleviates Pulmonary Fibrosis through an lncITPF-hnRNP-l-Complex-Mediated Signaling Pathway	Xu P, Zhang H, Li H, Liu B, Li R, Zhang J, Song X, Lv C, Li H, Chen M.	EXCLUDE
Concomitant occurrence of advanced fibrocavitary pulmonary sarcoidosis and chronic pulmonary aspergillosis	Khor SY, Gullapalli K, Sharma A, Garces CC.	EXCLUDE
Nation-wide survey of the treatment trend of microscopic polyangiitis and granulomatosis with polyangiitis in Japan using the Japanese Ministry of Health, Labour and Welfare Database	Nagasaka K, Kaname S, Amano K, Kato M, Katsumata Y, Komagata Y, Sada KE, Tanaka E, Tamura N, Dobashi H, Nanki T, Harabuchi Y, Bando M, Homma S, Wada T, Harigai M.	EXCLUDE
Cluster analysis of patients with granulomatosis with polyangiitis (GPA) based on clinical presentation symptoms: a UK population-based cohort study	Thayakaran R, Goel R, Adderley NJ, Chandan JS, Zemedikun D, Nirantharakumar K, Harper L.	EXCLUDE
Barbaloin attenuates pulmonary fibrosis through TGF-β1/Smads/p38 pathway	Zhang G, Bai R, Huang J, Gao Y, Yun X, Haji AA.	EXCLUDE
Curcumin intervention during progressive fibrosis controls inflammatory cytokines and the fibrinolytic system in pulmonary fibrosis	Fathimath Muneesa M, Barki RR, Shaikh SB, Bhandary YP.	EXCLUDE
Autophagy modulation by irbesartan mitigates the pulmonary fibrotic alterations in bleomycin challenged rats: Comparative study with rapamycin	Alsayed HA, Mohammad HMF, Khalil CM, El-Kherbetawy MK, Elaidy SM.	EXCLUDE
Successful rituximab treatment for severe rapidly progressive interstitial lung disease with anti-MDA5 antibody-positive juvenile dermatomyositis: a case report and literature review	Nishi K, Ogura M, Tamai N, Gima M, Ide K, Koinuma G, Kamei K, Ito S.	EXCLUDE
Towards Treatable Traits for Pulmonary Fibrosis	Hoffman TW, Grutters JC.	EXCLUDE
FGF10 Therapeutic Administration Promotes Mobilization of Injury-Activated Alveolar Progenitors in a Mouse Fibrosis Model	Lv YQ, Cai GF, Zeng PP, Dhlamini Q, Chen LF, Chen JJ, Lyu HD, Mossahebi-Mohammadi M, Ahmadvand N, Bellusci S, Li X, Chen C, Zhang JS.	EXCLUDE
Screening and management of subclinical interstitial lung disease in systemic sclerosis: an international survey	Hoa S, Baron M, Hudson M.	EXCLUDE
N-acetylcysteine alleviates pulmonary alveolar proteinosis induced by indium-tin oxide nanoparticles in male rats: involvement of the NF-κB signaling pathway	Liu N, Li G, Guan Y, Wang R, Ma Z, Zhao L, Yao S.	EXCLUDE
Treatment Guidelines in Vasculitis	Kermani TA, Warrington KJ, Dua AB.	EXCLUDE
IgG4-related lung disease with a desquamative interstitial pneumonia pattern radiologically and pathologically	Tsuneyoshi S, Zaizen Y, Okamoto M, Hoshino T.	EXCLUDE
DR7dA, a Novel Antioxidant Peptide Analog, Demonstrates Antifibrotic Activity in Pulmonary Fibrosis In Vivo and In Vitro	Cheng L, Wang D, Deng B, Li J, Zhang J, Guo X, Yan T, Yue X, An Y, Zhang B, Xie J.	EXCLUDE
Interstitial lung disease progression in patients with anti-aminoacyl transfer-RNA-synthetase autoantibodies is characterized by higher levels of sCD163	Ramos-Martínez E, Falfán-Valencia R, Pérez-Rubio G, Mejía M, Mejía-Hurtado JG, Buendía-Roldán I, González-Pérez MI, Mateos-Toledo HN, Rojas-Serrano J.	EXCLUDE
New biomarker paves the way for a clinical trial for neurodegeneration in Langerhans cell histiocytosis	Shioda Y, Sakamoto K, Morimoto A.	EXCLUDE
Anti-inflammatory Properties of the Alpha-Melanocyte-Stimulating Hormone in Models of Granulomatous Inflammation	Shahraki AH, Tian R, Zhang C, Fregien NL, Bejarano P, Mirsaeidi M.	EXCLUDE
TH5487, a small molecule inhibitor of OGG1, attenuates pulmonary fibrosis by NEDD4L-mediated OGG1 degradation	Ling H, Song C, Fang Y, Yin Y, Wu Z, Wang Y, Xu Z, Gao S, Li A, Liu G.	EXCLUDE
Pulmonary delivery of a recombinant RAGE antagonist peptide derived from high-mobility group box-1 in a bleomycin-induced pulmonary fibrosis animal model	Piao C, Zhuang C, Ko MK, Hwang DW, Lee M.	EXCLUDE
Treatment outcomes of the interstitial lung disease subtype of unclassifiable type Mycobacterium avium complex pulmonary disease	Park YE, Lee JH, Chong YP, Lee HJ, Kim HC, Song JW, Shim TS, Jo KW.	EXCLUDE
Predicting factors for relapse in patients with granulomatosis with polyangiitis: results from a long-term cohort	Mehrabi Nejad MM, Jazayeri SB, Ayoobi Yazdi N, Afshar A, Alesaeidi S.	EXCLUDE
Comprehensive analysis of everolimus-induced adverse events using the Japanese real-world database	Uchida M, Nakano K, Fujiwara M, Uesawa Y, Shimizu T.	EXCLUDE
Concomitant pleuritis and pericarditis developing during glucocorticoid therapy: a case report on granulomatosis with polyangiitis	Kagaya-Takeuchi S, Nagasawa T, Takeuchi Y, Takeda K, Joh K, Miyazaki M.	EXCLUDE
Intervention of Jinbei Oral Liquid on lung fibrosis induced by silicon dioxide in rats	Zhang A, Bo C, Meng Z, Wang L, Jia Q, Zhang L, Jiang J, Xu Q, Huang M, Tao K, Li J.	EXCLUDE
Clofarabine monotherapy in two patients with refractory Langerhans cell histiocytosis	Irie M, Nakano T, Katayama S, Suzuki T, Moriya K, Watanabe Y, Suzuki N, Saitoh-Nanjyo Y, Onuma M, Rikiishi T, Niizuma H, Sasahara Y, Kure S.	EXCLUDE
Bronchiectasis is as crucial as interstitial lung disease in the severe pneumonia that occurs during treatment with biologic DMARDs in rheumatoid arthritis: a retrospective cohort study in a single facility	Honne K, Bando M, Mieno MN, Iwamoto M, Minota S.	EXCLUDE
Randomized controlled phase 2 trial of hydroxychloroquine in childhood interstitial lung disease	Griese M, Kappler M, Stehling F, Schulze J, Baden W, Koerner-Rettberg C, Carlens J, Prenzel F, Nährlich L, Thalmeier A, Sebah D, Kronfeld K, Rock H, Ruckes C; HCQ-study group; Wetzke M, Seidl E, Schwerk N.	EXCLUDE
Systematic characterization of the components and molecular mechanisms of Jinshui Huanxian granules using UPLC-Orbitrap Fusion MS integrated with network pharmacology	Yuan J, Zhao D, Liu XF, Tian YG, Zhang HJ, Feng SX, Li JS.	EXCLUDE
Re-Du-Ning injection ameliorates radiation-induced pneumonitis and fibrosis by inhibiting AIM2 inflammasome and epithelial-mesenchymal transition	Yang C, Song C, Wang Y, Zhou W, Zheng W, Zhou H, Deng G, Li H, Xiao W, Yang Z, Kong L, Ge H, Song Y, Sun Y.	EXCLUDE
Revealing the mechanism of Jiegeng decoction attenuates bleomycin-induced pulmonary fibrosis via PI3K/Akt signaling pathway based on lipidomics and transcriptomics	Xu Y, Wang X, Han D, Wang J, Luo Z, Jin T, Shi C, Zhou X, Lin L, Shan J.	EXCLUDE
Glycyrrhizic Acid Attenuates Pulmonary Fibrosis of Silicosis by Inhibiting the Interaction between HMGB1 and BRG1 through PI3K/Akt/mTOR Pathway	Niu Z, Lin J, Hao C, Xu X, Wang C, Dai K, Deng X, Deng M, Guo Y, Yao W.	EXCLUDE
Antifibrotic effect of AD-1 on lipopolysaccharide-mediated fibroblast injury in L929 cells and bleomycin-induced pulmonary fibrosis in mice	Li T, Chen Y, Li Y, Chen G, Zhao Y, Su G.	EXCLUDE
Exophilone, a Tetrahydrocarbazol-1-one Analogue with Anti-Pulmonary Fibrosis Activity from the Deep-Sea Fungus Exophiala oligosperma MCCC 3A01264	Hong MJ, Hao MJ, Zhang GY, Li HJ, Shao ZZ, Liu XP, Ma WZ, Xu J, Mahmud T, Lan WJ.	EXCLUDE
Seropositive Neuromyelitis Optica in a Case of Undiagnosed Ankylosing Spondylitis: A Neuro-Rheumatological Conundrum	Ghosh Md R, Roy D, León-Ruiz M, Das S, Dubey S, Benito-León J.	EXCLUDE
A 25-Year-Old Saudi Woman with a 2-Year History of Antisynthetase Syndrome with Interstitial Lung Disease Who Commenced Azathioprine Treatment in the Third Trimester of Pregnancy and Had a Successful Birth at Term	Alshwairikh LA, Babay Z.	EXCLUDE
Ameliorative Effects of Arctigenin on Pulmonary Fibrosis Induced by Bleomycin via the Antioxidant Activity	Wang Y, Li X, Pu S, Wang X, Guo L, Zhang L, Wang Z.	EXCLUDE
Decline in forced vital capacity in subjects with systemic sclerosis-associated interstitial lung disease in the SENSCIS trial compared with healthy reference subjects	Maher TM, Bourdin A, Volkmann ER, Vettori S, Distler JHW, Alves M, Stock C, Distler O.	EXCLUDE
A Review of the Diagnosis and Treatment of Pulmonary Sarcoidosis	Ben Salem C.	EXCLUDE
A Review of the Diagnosis and Treatment of Pulmonary Sarcoidosis-Reply	Belperio JA, Weigt SS, Lynch JP 3rd.	EXCLUDE
Virofree, an Herbal Medicine-Based Formula, Interrupts the Viral Infection of Delta and Omicron Variants of SARS-CoV-2	Doan LH, Chu LW, Huang ZY, Nguyen AT, Lee CY, Huang CL, Chang YF, Hsieh WY, Nguyen TTH, Lin CH, Su CL, Chuang TH, Lai JM, Wang FS, Yang CJ, Liu HK, Ping YH, Huang CF.	EXCLUDE
Fanconi syndrome-associated interstitial lung disease	Papaioannou O, Karampitsakos T, Sampsonas F, Tzouvelekis A.	EXCLUDE
Protective effect of ebselen on bleomycin-induced lung fibrosis: analysis of the molecular mechanism of lung fibrosis mediated by oxidized diacylglycerol	Yagasaki H, Takekoshi S, Kitatani K, Kato C, Yamasaki H, Shioyama K, Tsuboi T, Matsuzaki T, Inagaki Y, Masuda R, Iwazaki M.	EXCLUDE
Does miliary sarcoidosis really exist? A case report and review of the literature	Kašiković Lečić S, Lovrenski A, Đokić J, Popović M, Javorac J, Milenković A, Živanović D.	EXCLUDE
Protective Effect of Eucalyptus globulus Extracts Against Bleomycin-Induced Pulmonary Fibrosis in Rats	Brinsi C, Abidi A, Hosni K, Tounsi H, Sebai H.	EXCLUDE
Impact of the Treatment Line on the Risks and Benefits of Immune Checkpoint Inhibitors in Patients With Non-Small Cell Lung Cancer and Interstitial Lung Disease	Matsumoto K, Shiroyama T, Yamamoto Y, Miyake K, Takeda Y, Kumanogoh A.	EXCLUDE
Remitting seronegative symmetrical synovitis with pitting edema syndrome induced by pembrolizumab in patient with urothelial carcinoma	Yoshimura A, Yamanaka K, Tadokoro R, Wakita T, Fukae S, Yoshida T, Sekiguchi M, Kishikawa H.	EXCLUDE
Evaluation of Durvalumab-induced Lung Toxicity Using a Spontaneous Reporting Database	Sato J, Nakano K, Shimizu T, Uchida M.	EXCLUDE
Psychosis as the First Manifestation of Granulomatosis with Polyangiitis - A Case Report	Gasparinho R, Fernandes N, Martins M, Santos N, Ferreira LP, Alho A.	EXCLUDE
Quest in Managing Refractory Mastoiditis-A Case of Granulomatosis With Polyangiitis	Tan I, Hashim ND, Abdullah A.	EXCLUDE
Current perspective of progressive-fibrosing interstitial lung disease	Kishaba T.	EXCLUDE
Atorvastatin attenuates pulmonary fibrosis in mice and human lung fibroblasts, by the regulation of myofibroblast differentiation and apoptosis	Yildirim M, Kayalar O, Atahan E, Oztay F.	EXCLUDE
Trimetazidine, a metabolic modulator, attenuates silica-induced pulmonary fibrosis and decreases lactate levels and LDH activity in rats	Abdelrahman RS, Shawky NM.	EXCLUDE
Antifibrotic therapies in rheumatoid arthritis associated interstitial lung disease	Bes C, Köybaşı G, İçaçan OC, Yalçın Mutlu M, Yıldırım F.	EXCLUDE
Updates in ANCA-associated vasculitis	Ross C, Makhzoum JP, Pagnoux C.	EXCLUDE
Anti-MDA5 Antibody-positive Dermatomyositis with Rapidly Progressive Interstitial Pneumonia Presenting with Nephrotic Syndrome during Treatment with Corticosteroids and Cyclosporine	Kawamoto S, Abe T, Nagahori K, Yoshino A, Fujii A, Ono Y, Ueda Y, Takeda T.	EXCLUDE
Long-term efficacy and safety of imiquimod 5% and fluorouracil 1% creams in medical monotherapy of complex eyelid basal cell carcinomas	Singh M, Mehta Grewal A, Singh H, Sharma M, Kaur M, Gupta P, Zadeng Z.	EXCLUDE
Disease characteristics and clinical outcomes of adults and children with anti-MDA-5 antibody-associated myositis: a prospective observational bicentric study	Dunga SK, Kavadichanda C, Gupta L, Naveen R, Agarwal V, Negi VS.	EXCLUDE
Association of various myositis-specific autoantibodies with dermatomyositis and polymyositis triggered by pregnancy	Akiyama C, Shirai T, Sato H, Fujii H, Ishii T, Harigae H.	EXCLUDE
Safety and effectiveness of mepolizumab therapy in remission induction therapy for eosinophilic granulomatosis with polyangiitis: a retrospective study	Ueno M, Miyagawa I, Aritomi T, Kimura K, Iwata S, Hanami K, Fukuyo S, Kubo S, Miyazaki Y, Nakayamada S, Tanaka Y.	EXCLUDE
Characterization of the PF-ILD phenotype in patients with advanced pulmonary sarcoidosis	Schimmelpennink MC, Meek DB, Vorselaars ADM, Langezaal LCM, van Moorsel CHM, van der Vis JJ, Veltkamp M, Grutters JC.	EXCLUDE
Successful treatment for eosinophilic granulomatosis with polyangiitis causing severe myocarditis followed by cardiac magnetic resonance	Asatani S, Kobayashi H, Nagasawa Y, Nishihara M, Tanikawa Y, Hamaguchi M, Yoshizawa S, Tsuzuki H, Sugiyama K, Tsukamoto M, Kitamura N, Nakamura H.	EXCLUDE
A patient with eosinophilic granulomatosis with polyangiitis successfully weaned from corticosteroids through remission induction therapy with mepolizumab	Ueno M, Miyagawa I, Kawabe A, Kusaka K, Nakayamada S, Tanaka Y.	EXCLUDE
A case of mixed connective tissue disease complicated by pulmonary hypertension and ascites after addition of pulmonary vasodilators	Kusaka K, Nakano K, Fukuyo S, Miyazaki Y, Matsunaga S, Tanaka Y.	EXCLUDE
Interstitial lung disease in a woman with rheumatoid arthritis treated with denosumab: A case report	Mori Y, Izumiyama T, Mori N, Aizawa T.	EXCLUDE
Wenyang Huazhuo Tongluo formula alleviates pulmonary vascular injury and downregulates HIF-1α in bleomycin-induced systemic sclerosis mouse model	Li K, Wang Q, Lv Q, Guo K, Han L, Duan P, Deng Y, Bian H.	EXCLUDE
Matrix Metalloproteinases and Their Inhibitors in Pulmonary Fibrosis: EMMPRIN/CD147 Comes into Play	Chuliá-Peris L, Carreres-Rey C, Gabasa M, Alcaraz J, Carretero J, Pereda J.	EXCLUDE
Effect size of rituximab on pulmonary function in the treatment of connective-tissue disease-related interstitial lung disease: a systematic review and meta-analysis	Zhao Y, Gao Y, Petnak T, Cheungpasitporn W, Thongprayoon C, Zhang X, Moua T.	EXCLUDE
Risk of Severe SARS-CoV-2 Infection in Patients with Autoimmune Rheumatic Diseases in Qatar: A Cohort Matched Study	Alsaed O, Alemadi S, Satti E, Becetti K, Saleh R, Ashour H, Hamed M, Alam F, Alrimawi Y, Nader J, Chaponda M, Awadh B, Hammoudeh M.	EXCLUDE
Combination therapy of tacrolimus, high doses of glucocorticosteroids, and cyclophosphamide against existing historical treatment for patients in severe conditions of interstitial lung diseases complicated with dermatomyositis: A retrospective analysis	Lian L, Li M, Li Y, Wang K, Xu S.	EXCLUDE
Hypertrophic Pachymeningitis with Characteristics of Both IgG4-related Disorders and Granulomatosis with Polyangiitis	Mori M, Sakai K, Saito K, Nojima T, Mohri M, Matsubara K, Hayashi S, Yamada M.	EXCLUDE
Therapeutic Effect of Astragali Radix Extract Injection Combined with Bone Marrow Mesenchymal Stem Cells in Bleomycin-Induced Pulmonary Fibrotic Rats	Du Q, Wu X, An L, Zhou R, Xiao X, Wu C, Wang F, Yang H.	EXCLUDE
A drug-responsive multicellular human spheroid model to recapitulate drug-induced pulmonary fibrosis	Saygili E, Devamoglu U, Goker-Bagca B, Goksel O, Biray-Avci C, Goksel T, Yesil-Celiktas O.	EXCLUDE
Roles of NRF2 in Fibrotic Diseases: From Mechanisms to Therapeutic Approaches	Hao W, Li M, Cai Q, Wu S, Li X, He Q, Hu Y.	EXCLUDE
Is the treatment of inflammatory arthritis different in sickle cell disease?	Kimyon G, İlhan G.	EXCLUDE
Changes in the Characteristics and Initial Treatments of Pulmonary Hypertension Between 2008 and 2020 in Japan	Tamura Y, Kumamaru H, Inami T, Matsubara H, Hirata KI, Tsujino I, Suda R, Miyata H, Nishimura S, Sigel B, Takano M, Tatsumi K; Japan Pulmonary Hypertension Registry (JAPHR) Network.	EXCLUDE
Management of interstitial lung disease (ILD) in myositis syndromes: A practical guide for clinicians	Mehta P, Aggarwal R, Porter JC, Gunawardena H.	EXCLUDE
Trastuzumab Deruxtecan-Induced Interstitial Lung Disease/Pneumonitis in ERBB2-Positive Advanced Solid Malignancies: A Systematic Review	Abuhelwa Z, Alloghbi A, Alqahtani A, Nagasaka M.	EXCLUDE
A 79-Year-Old Woman With Advanced Lung Carcinoma and Bilateral Infiltrates	Jager EC, de Boer WS, van Schaik ML, Tomlow B.	EXCLUDE
Efficacy and safety of Xuebijing injection for radiation pneumonitis: A meta-analysis	Li Z, Wang D, Zhang Y, Wang S, Wang X, Li Y, Gui Y, Dong J, Hou W.	EXCLUDE
FOXO4 peptide targets myofibroblast ameliorates bleomycin-induced pulmonary fibrosis in mice through ECM-receptor interaction pathway	Han X, Yuan T, Zhang J, Shi Y, Li D, Dong Y, Fan S.	EXCLUDE
A retrospective study of the efficacy of JAK inhibitors or abatacept on rheumatoid arthritis-interstitial lung disease	Tardella M, Di Carlo M, Carotti M, Ceccarelli L, Giovagnoni A, Salaffi F.	EXCLUDE
Current advances in the treatment of systemic sclerosis	Bukiri H, Volkmann ER.	EXCLUDE
In vitro and vivo study of tranilast protects from acute respiratory distress syndrome and early pulmonary fibrosis induced by smoke inhalation	Cui P, Tang Z, Zhan Q, Deng C, Lai Y, Zhu F, Xin H, Li R, Chen A, Tong Y.	EXCLUDE
Amifostine analog, DRDE-30, alleviates radiation induced lung damage by attenuating inflammation and fibrosis	Arora A, Bhuria V, Singh S, Pathak U, Mathur S, Hazari PP, Roy BG, Sandhir R, Soni R, Dwarakanath BS, Bhatt AN.	EXCLUDE
Phase 2 study of oral thalidomide-cyclophosphamide-dexamethasone for recurrent/refractory adult Langerhans cell histiocytosis	Wang JN, Liu T, Zhao AL, Pan BJ, Sun J, Li J, Zhou DB, Cao XX, Duan MH.	EXCLUDE
Angiotensin-Converting Enzyme 2 Inhibits Lipopolysaccharide-Caused Lung Fibrosis via Downregulating the Transforming Growth Factor β-1/Smad2/Smad3 Pathway	Lin X, Lin W, Zhuang Y, Gao F.	EXCLUDE
Another One Fights the Dust: Targeting the NLRP3 Inflammasome for the Treatment of Silicosis	Lam M, Mansell A, Tate MD.	EXCLUDE
The role of pharmacy services beyond cystic fibrosis: A case for support in childhood interstitial lung disease	McKinzie CJ, Hagood JS, Fiorino EK, Fishman MP, Nevel RJ, Gower WA, Vece TJ.	EXCLUDE
Clinical phenotypes, hemodynamic characteristics and prognosis of Chinese patients with systemic sclerosis-associated precapillary pulmonary hypertension: a retrospective study	Yuan YP, Yuan P, Su YL, Jiang R, Zhang R, He J, Qiu HL, Luo CJ, Liu JM, Gong SG, Wang L, Zhao QH.	EXCLUDE
Coexpression network analysis coupled with connectivity map database mining reveals novel genetic biomarkers and potential therapeutic drugs for polymyositis	Wang K, Zhu R, Li J, Zhang Z, Wen X, Chen H, Sun L.	EXCLUDE
Clinical Outcomes of Immune Checkpoint Inhibitor Therapy in Patients With Advanced Non-small Cell Lung Cancer and Preexisting Interstitial Lung Diseases: A Systematic Review and Meta-analysis	Zhang M, Fan Y, Nie L, Wang G, Sun K, Cheng Y.	EXCLUDE
Rituximab plus methotrexate combination as a salvage therapy in persistently active granulomatosis with polyangiitis	Sorin B, Samson M, Durel CA, Diot E, Guichard I, Grados A, Limal N, Régent A, Cohen P, Dion J, Legendre P, Le Guern V, Mouthon L, Guillevin L, Terrier B; French Vasculitis Study Group (FVSG).	EXCLUDE
EQUAL Trichosporon Score 2022: an ECMM score to measure QUALity of the clinical management of invasive Trichosporon infections	Sprute R, Bethe U, Chen SC, Cornely OA.	EXCLUDE
Pituitary Stalk Thickening: Causes and Consequences. The Children's Memorial Health Institute Experience and Literature Review	Moszczyńska E, Kunecka K, Baszyńska-Wilk M, Perek-Polnik M, Majak D, Grajkowska W.	EXCLUDE
NecroX-5 ameliorates bleomycin-induced pulmonary fibrosis via inhibiting NLRP3-mediated epithelial-mesenchymal transition	Min L, Shu-Li Z, Feng Y, Han H, Shao-Jun L, Sheng-Xiong T, Jia-Yu T, Xiang-Zhi F, Dan F.	EXCLUDE
Thalidomide Alleviates Pulmonary Fibrosis Induced by Silica in Mice by Inhibiting ER Stress and the TLR4-NF-κB Pathway	Li Y, Cai W, Jin F, Wang X, Liu W, Li T, Yang X, Liu H, Xu H, Yang F.	EXCLUDE
Treatment of MDA5-positive dermatomyositis complicated by gangrenous cholecystitis with tofacitinib	Luo M, Chen L, He H, He F.	EXCLUDE
Oridonin attenuates LPS-induced early pulmonary fibrosis by regulating impaired autophagy, oxidative stress, inflammation and EMT	Yang H, Wang L, Yang M, Hu J, Zhang E, Peng L.	EXCLUDE
Stimulation of the atypical chemokine receptor 3 (ACKR3) by a small-molecule agonist attenuates fibrosis in a preclinical liver but not lung injury model	Van Loy T, De Jonghe S, Castermans K, Dheedene W, Stoop R, Verschuren L, Versele M, Chaltin P, Luttun A, Schols D.	EXCLUDE
Gefitinib and fostamatinib target EGFR and SYK to attenuate silicosis: a multi-omics study with drug exploration	Wang M, Zhang Z, Liu J, Song M, Zhang T, Chen Y, Hu H, Yang P, Li B, Song X, Pang J, Xing Y, Cao Z, Guo W, Yang H, Wang J, Yang J, Wang C.	EXCLUDE
Benralizumab in eosinophilic granulomatosis with polyangiitis	Laorden D, Romero D, Domínguez-Ortega J.	EXCLUDE
Posterior reversible encephalopathy syndrome after first rituximab transfusion for treatment of granulomatosis with polyangiitis	Gong Y, Lam A, Paul V.	EXCLUDE
Mass spectrometry detection of inhaled drug in distal fibrotic lung	Mikolasch TA, Oballa E, Vahdati-Bolouri M, Jarvis E, Cui Y, Cahn A, Terry RL, Sahota J, Thakrar R, Marshall P, Porter JC.	EXCLUDE
Schisandrol A, the main active ingredient of Schisandrae Chinensis Fructus, inhibits pulmonary fibrosis through suppression of the TGF-β signaling pathway as revealed by UPLC-Q-TOF/MS, network pharmacology and experimental verification	Wu Z, Jia M, Zhao W, Huang X, Yang X, Chen D, Qiaolongbatu X, Li X, Wu J, Qian F, Lou Y, Fan G.	EXCLUDE
STAT3 Polymorphism Associates With mTOR Inhibitor-Induced Interstitial Lung Disease in Patients With Renal Cell Carcinoma	Yamamoto K, Ioroi T, Shinomiya K, Yoshida A, Harada K, Fujisawa M, Omura T, Ikemi Y, Nakagawa S, Yonezawa A, Ogawa O, Matsubara K, Iwamoto T, Nishikawa K, Hayashi S, Tohara D, Murakami Y, Motoshima T, Jono H, Yano I.	EXCLUDE
Oral hymecromone decreases hyaluronan in human study participants	Rosser JI, Nagy N, Goel R, Kaber G, Demirdjian S, Saxena J, Bollyky JB, Frymoyer AR, Pacheco-Navarro AE, Burgener EB, Rajadas J, Wang Z, Arbach O, Dunn CE, Kalinowski A, Milla CE, Bollyky PL.	EXCLUDE
Diterpenoid alkaloids isolated from Delphinium trichophorum alleviate pulmonary fibrosis via the TGF-β/Smad pathway in 3T6 and HFL-1 cells	Yao Y, Chen Y, Zeren D, Ma Y, Xie Y, Wang Q, Ma H, Wang M, Liu F, Zhu C, Lin C.	EXCLUDE
Induction of connective tissue growth factor accounts for the inability of glucocorticoid suppression on pulmonary fibrosis	Wang Z, Yang X, Xu X, Yu Q, Peng Y, He J, Zhong N, Tang XX.	EXCLUDE
A past medical history of autoimmune disease predicts a future with fewer relapses in patients with ANCA-associated vasculitis	Lionaki S, Marinaki S, Fragkioudaki S, Bellos I, Kalaitzakis E, Kalogeropoulos P, Liapis G, Tzioufas AG, Boletis JN.	EXCLUDE
Detection and Monitoring of Interstitial Lung Disease in Patients with Systemic Sclerosis	Khanna SA, Nance JW, Suliman SA.	EXCLUDE
Respiratory involvement in antineutrophil cytoplasmic antibody-associated vasculitides: a retrospective study based on POLVAS registry	Biedroń G, Włudarczyk A, Wawrzycka-Adamczyk K, Wójcik K, Musiał J, Bazan-Socha S, Zdrojewski Z, Masiak A, Czuszyńska Z, Majdan M, Jeleniewicz R, Klinger M, Krajewska M, Augustyniak-Bartosik H, Jakuszko K, Brzosko M, Brzosko I, Dębska-Ślizień A, Storoniak H, Bułło-Piontecka B, Tłustochowicz W, Kur-Zalewska J, Wisłowska M, Madej M, Hawrot-Kawecka A, Głuszko P, Kucharz EJ, Szczeklik W.	EXCLUDE
Eosinophilic granulomatosis with polyangiitis-related myocarditis during mepolizumab therapy reveals a Th1/Th17-mediated vasculitic response	Bello F, Emmi G, Tamburini C, Maggi L, Annunziato F, Cosmi L, Prisco D.	EXCLUDE
Biocomposite-based nanostructured delivery systems for the treatment and control of inflammatory lung diseases	Mukherjee D, Bhatt S.	EXCLUDE
Advances in lipid-based pulmonary nanomedicine for the management of inflammatory lung disorders	Kumar M, Jha A, Bharti K, Parmar G, Mishra B.	EXCLUDE
Therapeutic advances in eosinophilic granulomatosis with polyangiitis	Ford JA, Aleatany Y, Gewurz-Singer O.	EXCLUDE
Multidisciplinary clinical guidance on trastuzumab deruxtecan (T-DXd)-related interstitial lung disease/pneumonitis-Focus on proactive monitoring, diagnosis, and management	Swain SM, Nishino M, Lancaster LH, Li BT, Nicholson AG, Bartholmai BJ, Naidoo J, Schumacher-Wulf E, Shitara K, Tsurutani J, Conte P, Kato T, Andre F, Powell CA.	EXCLUDE
Lung Transplant in a Patient With Multifocal Langerhans Cell Histiocytosis After Chemotherapy With Cladribine: A Case Report	Abba ME, Żegleń S, Łącka M, Maruszewski M, Kowalski J, Stachowicz-Chojnacka K, Wojarski J, Ulatowski N, Karolak W.	EXCLUDE
Serum metabolomic research of the anti-pulmonary fibrosis effects of Shuangshen Pingfei Formula on bleomycin-induced pulmonary fibrosis rats	Chen Y, Li L, Wang W, Sun Y, Dong Z, Li Y, Fan X.	EXCLUDE
Anti-Ro52 antibodies positivity in antisynthetase syndrome: a single centre cohort study	Bozzalla-Cassione E, Zanframundo G, Biglia A, Bellis E, Bozzini S, Codullo V, Vertui V, Alpini C, Valentini A, Preda L, Montecucco C, Meloni F, Cavagna L.	EXCLUDE
Practical considerations in the management of inhaled prostacyclin therapy for pulmonary hypertension associated with interstitial lung disease (WHO group 3)	Lee C, Hamlyn J, Porcelli J, Schmit A.	EXCLUDE
Carboplatin plus nab-paclitaxel for recurrent small cell lung cancer: A phase II study	Ikeda N, Arai R, Soda S, Inoue T, Uchida N, Nakamura Y, Masawa M, Kushima Y, Okutomi H, Takemasa A, Shimizu Y, Niho S.	EXCLUDE
Incidence Rate and Prevalence of Systemic Sclerosis and Systemic Sclerosis-Associated Interstitial Lung Disease in Japan: Analysis Using Japanese Claims Databases	Kuwana M, Saito A, Sakamoto W, Raabe C, Saito K.	EXCLUDE
Protective effect and mechanism of loganin and morroniside on acute lung injury and pulmonary fibrosis	Chen L, Ma Q, Zhang G, Lei Y, Wang W, Zhang Y, Li T, Zhong W, Ming Y, Song G.	EXCLUDE
Respiratory failure due to concomitant interstitial lung disease and diaphragmatic involvement in a patient with anti-MDA5 dermatomyositis: a case report	Grignaschi S, Mongodi S, Alfonsi E, Mojoli F, Vertui V, Zanframundo G, Cavagna L.	EXCLUDE
Extrarenal complications of granulomatosis with polyangiitis (GPA) and microscopic polyangiitis (MPA) and their impact on the outcome of the patients	Tesar V, Hruskova Z.	EXCLUDE
Polydatin combats methotrexate-induced pulmonary fibrosis in rats: Involvement of biochemical and histopathological assessment	Ali YA, Ahmed AAE, Abd El-Raouf OM, Elkhoely A, Gad AM.	EXCLUDE
Pathogenesis, clinical features, and treatment strategy for rheumatoid arthritis-associated interstitial lung disease	Akiyama M, Kaneko Y.	EXCLUDE
Pharmacologic ACE-Inhibition Mitigates Radiation-Induced Pneumonitis by Suppressing ACE-Expressing Lung Myeloid Cells	Sharma GP, Fish BL, Frei AC, Narayanan J, Gasperetti T, Scholler D, Pierce L, Szalewski N, Blue N, Medhora M, Himburg HA.	EXCLUDE
Endomyocardial biopsy facilitates diagnosis of eosinophilic granulomatosis with polyangiitis (EGPA): a case report	Wilhelm AB, Pinsky S, Ahmad S, Cunningham A, Chatila K, Boor PJ, Stevenson HL.	EXCLUDE
Interstitial lung disease associated with combination therapy of dabrafenib and trametinib in metastatic BRAF(V600E)-mutated poorly differentiated thyroid cancer: A case report and review of the literature	Zeng Q, Deng Y, Zhang L, Wang W.	EXCLUDE
Characteristics and Treatment Outcomes of Pediatric Langerhans Cell Histiocytosis with Thymic Involvement	Yao JF, Wang D, Ma HH, Lian HY, Zhang L, Wang TY, Li ZG, Jiang J, Cui L, Zhang R.	EXCLUDE
Fabry disease and granulomatosis with polyangiitis: just an odd coincidence?	Quintero-González DC, Peralta JT, Velásquez-Lopera MM, Vanegas-García AL, Muñoz-Vahos CH.	EXCLUDE
Protective effects of lotus plumule ethanol extracts on bleomycin-induced pulmonary fibrosis in mice	Guo P, Li B, Liu MM, Li YX, Weng GY, Gao Y.	EXCLUDE
Quantitative clinical and radiological recovery in post-operative patients with superficial siderosis by an iron chelator	Nose Y, Uwano I, Tateishi U, Sasaki M, Yokota T, Sanjo N.	EXCLUDE
Percutaneous CT-guided corticosteroid injection for the treatment of osseous Langerhans cell histocytosis: a three institution retrospective analysis	Chang CY, Guimares JB, Joseph G, de Toledo Petrilli M, Lozano-Calderon S, Bredella MA, Link TM.	EXCLUDE
Tetrandrine alleviates silicosis by inhibiting canonical and non-canonical NLRP3 inflammasome activation in lung macrophages	Song MY, Wang JX, Sun YL, Han ZF, Zhou YT, Liu Y, Fan TH, Li ZG, Qi XM, Luo Y, Yang PR, Li BC, Zhang XR, Wang J, Wang C.	EXCLUDE
Rescued from desperation: adult-onset Still's disease with life-threatening interstitial lung disease and macrophage activation : Successful treatment by Tocilizumab	Zhang G, Liu W, Zhang X, Liu L.	EXCLUDE
Diosgenin inhibits TGF-β1/Smad signaling and regulates epithelial mesenchymal transition in experimental pulmonary fibrosis	Dinesh Babu V, Suresh Kumar A, Sudhandiran G.	EXCLUDE
Group 3 Pulmonary Hypertension: From Bench to Bedside	Singh N, Dorfmüller P, Shlobin OA, Ventetuolo CE.	EXCLUDE
Effects of Hypocalcemic Vitamin D Analogs in the Expression of DNA Damage Induced in Minilungs from hESCs: Implications for Lung Fibrosis	Magro-Lopez E, Chamorro-Herrero I, Zambrano A.	EXCLUDE
Risk Factors and Biomarkers for Immune-Related Adverse Events: A Practical Guide to Identifying High-Risk Patients and Rechallenging Immune Checkpoint Inhibitors	Chennamadhavuni A, Abushahin L, Jin N, Presley CJ, Manne A.	EXCLUDE
Chronic Granulomatous Disease	Leiding JW, Holland SM.	EXCLUDE
Avacopan, a selective C5a receptor antagonist, for anti-neutrophil cytoplasmic antibody-associated vasculitis	Harigai M, Takada H.	EXCLUDE
Protective effects of heterophyllin B against bleomycin-induced pulmonary fibrosis in mice via AMPK activation	Shi W, Hao J, Wu Y, Liu C, Shimizu K, Li R, Zhang C.	EXCLUDE
Diagnosis and Treatment of Pulmonary Arterial Hypertension: A Review	Ruopp NF, Cockrill BA.	EXCLUDE
Salt-inducible kinase 2 (SIK2) inhibitor ARN-3236 attenuates bleomycin-induced pulmonary fibrosis in mice	Zou L, Hong D, Li K, Jiang B.	EXCLUDE
Acquired aplastic anemia complicated with anti-glomerular basement membrane disease successfully treated with immunosuppressive therapy: a case report	Matsui K, Kamata W, Mochida Y, Ishioka K, Moriya H, Hidaka S, Ohtake T, Tamai Y, Kobayashi S.	EXCLUDE
Eosinophilic granulomatosis with polyangiitis: an unusual cause of stroke	Huckenpahler AL, Iqbal H, Gallan A, Jha P.	EXCLUDE
Clinical features and treatment outcomes of pediatric Langerhans cell histiocytosis with macrophage activation syndrome-hemophagocytic lymphohistiocytosis	Wang D, Chen XH, Wei A, Zhou CJ, Zhang X, Ma HH, Lian HY, Zhang L, Zhang Q, Huang XT, Wang CJ, Yang Y, Liu W, Wang TY, Li ZG, Cui L, Zhang R.	EXCLUDE
Therapeutic Potential of Janus Kinase Inhibitors for the Management of Interstitial Lung Disease	Huo R, Guo Q, Hu J, Li N, Gao R, Mi L, Zhang Z, Liu H, Guo Z, Zhao H, Zhang L, Xu K.	EXCLUDE
Downregulation of miR-761 ameliorates radiation-induced pulmonary fibrosis by regulating PGC-1α	Wang Z, Chen J, Su L, Hong J.	EXCLUDE
Improvement of ixekizumab-related interstitial pneumonia following its discontinuation in a patient with psoriatic arthritis	Oka R, Inoue T, Hashimoto A, Tsuruta N, Nagase K, Sugita K.	EXCLUDE
Rituximab in the treatment of anti-MDA5 dermatomyositis-associated interstitial lung disease: a case-based literature review	Nascimento J, Tenazinha C, Campanilho-Marques R, Cordeiro I, Salgado S.	EXCLUDE
Adiponectin inhibits the activation of lung fibroblasts and pulmonary fibrosis by regulating the nuclear factor kappa B (NF-κB) pathway	Wang X, Yang J, Wu L, Tong C, Zhu Y, Cai W, Wan B, Zhang X.	EXCLUDE
Inhaled Nitric Oxide for Fibrotic Interstitial Lung Disease: A Step Forward	Khor YH, Adegunsoye A.	EXCLUDE
Infliximab therapy of relapsing tracheal stenosis in a pediatric patient with granulomatosis with polyangiitis: a case report	Schnell A, Ruppel R, Tremel C, Galiano M, Meßbacher ME, Krickau T.	EXCLUDE
Endopeptidase Cleavage of Anti-Glomerular Basement Membrane Antibodies in vivo in Severe Kidney Disease: An Open-Label Phase 2a Study	Uhlin F, Szpirt W, Kronbichler A, Bruchfeld A, Soveri I, Rostaing L, Daugas E, Lionet A, Kamar N, Rafat C, Mysliveček M, Tesař V, Fernström A, Kjellman C, Elfving C, McAdoo S, Mölne J, Bajema I, Sonesson E, Segelmark M.	EXCLUDE
Nifuroxazide-loaded cubosomes exhibit an advancement in pulmonary delivery and attenuate bleomycin-induced lung fibrosis by regulating the STAT3 and NF-κB signaling: A new challenge for unmet therapeutic needs	Saber S, Nasr M, Kaddah MMY, Mostafa-Hedeab G, Cavalu S, Mourad AAE, Gaafar AGA, Zaghlool SS, Saleh S, Hafez MM, Girgis S, Elgharabawy RM, Nader K, Alsharidah M, Batiha GE, El-Ahwany E, Amin NA, Elagamy HI, Shata A, Nader R, Khodir AE.	EXCLUDE
Drug-induced interstitial lung disease during cancer therapies: expert opinion on diagnosis and treatment	Conte P, Ascierto PA, Patelli G, Danesi R, Vanzulli A, Sandomenico F, Tarsia P, Cattelan A, Comes A, De Laurentiis M, Falcone A, Regge D, Richeldi L, Siena S.	EXCLUDE
Coomassie brilliant blue G-250 dye attenuates bleomycin-induced lung fibrosis by regulating the NF-κB and NLRP3 crosstalk: A novel approach for filling an unmet medical need	Zohny MH, Cavalu S, Youssef ME, Kaddah MMY, Mourad AAE, Gaafar AGA, El-Ahwany E, Amin NA, Arakeep HM, Shata A, Saleh S, Hafez MM, Elazab ST, Abdelhady R, El Shahat RM, Yahya G, Saber S.	EXCLUDE
Fatty acid nitroalkene reversal of established lung fibrosis	Koudelka A, Cechova V, Rojas M, Mitash N, Bondonese A, St Croix C, Ross MA, Freeman BA.	EXCLUDE
Management of MDA-5 antibody positive clinically amyopathic dermatomyositis associated interstitial lung disease: A systematic review	McPherson M, Economidou S, Liampas A, Zis P, Parperis K.	EXCLUDE
Clinical outcomes and screening for organ involvement in pediatric Langerhans cell histiocytosis in Thailand: multicenter study on behalf of the Thai Pediatric Oncology Group	Monsereenusorn C, Suwannaying K, Techavichit P, Sathitsamitphong L, Komvilaisak P, Rujkijyanont P, Seksarn P, Charoenkwan P, Pakakasama S.	EXCLUDE
Successful concomitant therapy with mepolizumab and dupilumab for atypical eosinophilic granulomatosis with polyangiitis	Anai M, Yoshida C, Ozono K, Furukawa H, Ishimaru Y, Sakata S, Saruwatari K, Muramoto K, Tomita Y, Saeki S, Ichiyasu H, Sakagami T.	EXCLUDE
Isoandrographolide inhibits NLRP3 inflammasome activation and attenuates silicosis in mice	Song Z, Wang L, Cao Y, Liu Z, Zhang M, Zhang Z, Jiang S, Fan R, Hao T, Yang R, Wang B, Guan Z, Zhu L, Liu Z, Zhang S, Zhao L, Xu Z, Xu H, Dai G.	EXCLUDE
Linagliptin ameliorates pulmonary fibrosis in systemic sclerosis mouse model via inhibition of endothelial-to-mesenchymal transition	Pei B, Zhang N, Pang T, Sun G.	EXCLUDE
High-Content Screening Identifies Cyclosporin A as a Novel ABCA3-Specific Molecular Corrector	Forstner M, Lin S, Yang X, Kinting S, Rothenaigner I, Schorpp K, Li Y, Hadian K, Griese M.	EXCLUDE
The clinical features and treatment of eosinophilic granulomatosis with polyangiitis (EGPA) in Turkey: one or two distinct diseases?	Duran E, Bostan OC, Bilgin E, Kaya SB, Bolek EC, Ozer S, Damadoğlu E, Bilgen SA, Karakaya G, Karadag O.	EXCLUDE
Additional points to consider before incorporating the Food and Drug Administration-approved therapies for systemic sclerosis-associated interstitial lung disease: comment on the article by Khanna et al	Bredemeier M.	EXCLUDE
Relapsing polychondritis after treatment with PD-1 blockade	Ogimoto T, Yoshida H, Mizuta M, Hirai T.	EXCLUDE
Mifepristone inhibits inflammation pulmonary fibrosis rats through NF-κB signaling pathway	Hu J, Sun X, Rong C, Zhang J.	EXCLUDE
Autoimmune pulmonary alveolar proteinosis exacerbated by steroid therapy due to misdiagnosis as anti-aminoacyl-tRNA synthetase (ARS) antibody positive- interstitial pneumonia: a case report	Ishimoto H, Sakamoto N, Yura H, Hara A, Kido T, Yamaguchi H, Yamamoto K, Obase Y, Ishimatsu Y, Satoh M, Mukae H.	EXCLUDE
Neonatal interstitial lung disease in a girl with Jacobsen syndrome: a case report	Dalen ML, Vigerust NF, Hammarström C, Holmstrøm H, Andresen JH.	EXCLUDE
PI3K Signaling in Mechanisms and Treatments of Pulmonary Fibrosis Following Sepsis and Acute Lung Injury	Margaria JP, Moretta L, Alves-Filho JC, Hirsch E.	EXCLUDE
A Novel N-Arylpyridone Compound Alleviates the Inflammatory and Fibrotic Reaction of Silicosis by Inhibiting the ASK1-p38 Pathway and Regulating Macrophage Polarization	Fan M, Xiao H, Song D, Zhu L, Zhang J, Zhang X, Wang J, Dai H, Wang C.	EXCLUDE
The Heat Shock Protein 90 Inhibitor, AT13387, Protects the Alveolo-Capillary Barrier and Prevents HCl-Induced Chronic Lung Injury and Pulmonary Fibrosis	Colunga Biancatelli RML, Solopov P, Dimitropoulou C, Gregory B, Day T, Catravas JD.	EXCLUDE
Text Mining-Based Drug Discovery for Connective Tissue Disease-Associated Pulmonary Arterial Hypertension	Tan JS, Hu S, Guo TT, Hua L, Wang XJ.	EXCLUDE
Nano-enabled delivery of EGCG ameliorates silica-induced pulmonary fibrosis in rats	Yao JJ, Ma QQ, Shen WW, Li LC, Hu D.	EXCLUDE
Acute myocarditis revealing autoimmune and inflammatory disorders: Clinical presentation and outcome	Chaligne C, Mageau A, Ducrocq G, Ou P, Alexandra JF, Mutuon P, Papo T, Sacre K.	EXCLUDE
Study on the Mechanism of Astragalus Polysaccharide in Treating Pulmonary Fibrosis Based on "Drug-Target-Pathway" Network	Bing P, Zhou W, Tan S.	EXCLUDE
Potential "Therapeutic" Effects of Tocotrienol-Rich Fraction (TRF) and Carotene "Against" Bleomycin-Induced Pulmonary Fibrosis in Rats via TGF-β/Smad, PI3K/Akt/mTOR and NF-κB Signaling Pathways	Lu Y, Zhang Y, Pan Z, Yang C, Chen L, Wang Y, Xu D, Xia H, Wang S, Chen S, Hao YJ, Sun G.	EXCLUDE
Low Molecular Weight Fucoidan Inhibits Pulmonary Fibrosis In Vivo and In Vitro via Antioxidant Activity	Dong H, Xue T, Liu Y, He S, Yi Y, Zhang B, Xin J, Wang Z, Li X.	EXCLUDE
Massive haemoptysis following recurrent ST-elevation myocardial infarction due to undiagnosed granulomatosis with polyangiitis	Benjanuwattra J, Abdelnabi MH, Mekraksakit P, Ansari MM.	EXCLUDE
Effect of rock salt aerosol therapy on quality of life of patients with pneumoconiosis: A multicenter, randomized, double-blind clinical trial	Chen C, Zhang Q, Luo W, Liu Z, Xu H, Wang Y, Chen G, Guo X, Ming Y, Zhang X, Li Y.	EXCLUDE
Hypertrophic Pachymeningitis Development in Eosinophilic Granulomatosis with Polyangiitis at Relapse of Disease: A Case-Based Review	Kiyohara M, Shirai T, Nishiyama S, Sato H, Fujii H, Ishii T, Harigae H.	EXCLUDE
6-Gingerol, a functional polyphenol of ginger, reduces pulmonary fibrosis by activating Sirtuin1	Liu L, Yu N, Leng W, Lu Y, Xia X, Yuan H.	EXCLUDE
Diagnosis and Treatment of Pulmonary Sarcoidosis: A Review	Belperio JA, Shaikh F, Abtin FG, Fishbein MC, Weigt SS, Saggar R, Lynch JP 3rd.	EXCLUDE
Evaluating the use of JAK inhibitors in inflammatory connective tissue diseases in pediatric patients: an update	Chuprin J, McCormack L, Richmond JM, Rashighi M.	EXCLUDE
Inhalable cryptotanshinone spray-dried swellable microparticles for pulmonary fibrosis therapy by regulating TGF-β1/Smad3, STAT3 and SIRT3 pathways	Wang X, Wan W, Lu J, Zhang Y, Quan G, Pan X, Wu Z, Liu P.	EXCLUDE
Breakthrough Trichosporon asahii in a Patient With New Diagnosis B-ALL on Echinocandin Prophylaxis: A Case Report	Mahoney D, Aftandilian C.	EXCLUDE
Anti-PD-L1 antibody alleviates pulmonary fibrosis by inducing autophagy via inhibition of the PI3K/Akt/mTOR pathway	Lu Y, Zhong W, Liu Y, Chen W, Zhang J, Zeng Z, Huang H, Qiao Y, Wan X, Meng X, Cai S, Dong H.	EXCLUDE
Current clinical and therapeutic approach to tumour-like mass lesions in granulomatosis with polyangiitis	Padoan R, Campaniello D, Gatto M, Schiavon F, Doria A.	EXCLUDE
Effect of photodynamic therapy (PDT) on a rat model of bleomycin-induced interstitial pneumonia	Saito Y, Imai K, Furumoto H, Kudo Y, Makino Y, Maehara S, Shimada Y, Ohtani K, Hagiwara M, Kakihana M, Ohira T, Matsubayashi J, Ikeda N.	EXCLUDE
Head and Neck Langerhans Cell Histiocytosis in Children	Xu J, Gilbert JR, Sutton KS, Goudy SL, Abramowicz S.	EXCLUDE
The Liverpool experience: The role of immunosuppression in treating vasculitic subglottic stenosis	Zammit M, Dhunnoo V, Kinshuck A, Hardy S, Harper J, Panarese A, Webb C.	EXCLUDE
Morin inhibits the transformation of fibroblasts towards myofibroblasts through regulating "PPAR-γ-glutaminolysis-DEPTOR" pathway in pulmonary fibrosis	Miao Y, Geng Y, Yang L, Zheng Y, Dai Y, Wei Z.	EXCLUDE
Management of Advanced Pulmonary Sarcoidosis	Gupta R, Judson MA, Baughman RP.	EXCLUDE
Toxicity and Cosmetic Outcome of Breast Irradiation in Women with Breast Cancer and Autoimmune Connective Tissue Disease: The Role of Fraction and Field Size	Purswani JM, Jaros B, Oh C, Sandigursky S, Xiao J, Gerber NK.	EXCLUDE
Patients of 75 years and over with ANCA-associated vasculitis have a lower relapse risk than younger patients: A multicentre cohort study	Thietart S, Beinse G, Smets P, Karras A, Philipponnet C, Augusto JF, El Karoui K, Mesbah R, Titeca-Beauport D, Hamidou M, Carron PL, Maurier F, Sacre K, Cohen P, Liozon E, Blanchard-Delaunay C, Kostianovsky A, Pagnoux C, Mouthon L, Guillevin L, Terrier B, Puéchal X; French Vasculitis Study Group.	EXCLUDE
Rituximab as a single agent for successful treatment of granulomatous and lymphocytic interstitial lung disease in a pediatric patient with common variable immunodeficiency	Kosinski SM, Nachajon RV, Milman E.	EXCLUDE
Tocilizumab and rituximab for anti-MDA-5 positive amyopathic dermatomyositis complicated with macrophage activation syndrome and progressive fibrosing interstitial lung disease	Su CF, Liao HT, Tsai CY.	EXCLUDE
Vision loss in granulomatosis with polyangiitis: when prednisone is the problem, not the solution	Donaldson L, Pagnoux C, Margolin E.	EXCLUDE
Efficacy and safety of biological drugs in interstitial lung disease associated with connective tissue diseases	Vicente-Rabaneda EF, Serra López-Matencio JM, Ancochea J, Blanco R, González-Gay MÁ, Castañeda S.	EXCLUDE
From DREAM to REALITI-A and beyond: Mepolizumab for the treatment of eosinophil-driven diseases	Pavord ID, Bel EH, Bourdin A, Chan R, Han JK, Keene ON, Liu MC, Martin N, Papi A, Roufosse F, Steinfeld J, Wechsler ME, Yancey SW.	EXCLUDE
Severe Asthma Where Eosinophilic Granulomatosis with Polyangiitis Became Apparent after the Discontinuation of Dupilumab	Ikeda M, Ohshima N, Kawashima M, Shiina M, Kitani M, Suzukawa M.	EXCLUDE
Performance of the 2017 American College of Rheumatology/European League Against Rheumatism Provisional Classification Criteria for Antineutrophil Cytoplasmic Antibody-Associated Vasculitis in a Peruvian Tertiary Care Center	Pimentel-Quiroz VR, Sánchez-Torres A, Reátegui-Sokolova C, Gamboa-Cárdenas RV, Sánchez-Schwartz C, Medina-Chinchón M, Zevallos F, Noriega-Zapata E, Alfaro-Lozano J, Cucho-Venegas JM, Rodríguez-Bellido Z, Pastor-Asurza CA, Acevedo-Vásquez E, Perich-Campos R, Alarcón GS, Ugarte-Gil MF.	EXCLUDE
Effects of cyclophosphamide and rituximab in patients with connective tissue diseases with severe interstitial lung disease	Benad M, Koschel D, Herrmann K, Wiefel K, Kleymann A, Aringer M.	EXCLUDE
Low-dose mepolizumab is effective as an add-on therapy for treating long-lasting peripheral neuropathy in patients with eosinophilic granulomatosis with polyangiitis	Nakamura Y, Fukutomi Y, Sekiya K, Kajiwara K, Kawasaki Y, Fujita N, Nagayama K, Iwata M, Iwamoto K, Yano K, Hamada Y, Watai K, Ryu K, Hayashi H, Kamide Y, Taniguchi M.	EXCLUDE
The prevalence, burden of disease, and healthcare utilization of patients with eosinophilic granulomatosis with polyangiitis in Japan: a retrospective, descriptive cohort claims database study	Sada KE, Kojo Y, Fairburn-Beech J, Sato K, Akiyama S, Van Dyke MK, Mukai I.	EXCLUDE
Comparison of therapeutic effects of combination therapy with prednisolone and tacrolimus or azathioprine on progressive interstitial pneumonia with systemic sclerosis	Kiboshi T, Kotani T, Konma J, Makino H, Matsuda S, Suzuka T, Wada Y, Shiba H, Hata K, Shoda T, Takeuchi T.	EXCLUDE
Future Treatment Options in Systemic Sclerosis-Potential Targets and Ongoing Clinical Trials	Bohdziewicz A, Pawlik KK, Maciejewska M, Sikora M, Alda-Malicka R, Czuwara J, Rudnicka L.	EXCLUDE
Chinese herbal injections for radiation pneumonitis: A protocol for systematic review and meta-analysis	Gui Y, Pang Q, Wang S, Dong J, Wang D, Ma X, Wang X, Hu S, Hou W.	EXCLUDE
Necrotizing granulomatous vasculitis without crescentic glomerulonephritis in granulomatosis with polyangiitis	Horino T, Inotani S, Ichii O, Terada Y.	EXCLUDE
Rheumatoid Arthritis and Associated Lung Diseases: A Comprehensive Review	Azam AT, Odeyinka O, Alhashimi R, Thoota S, Ashok T, Palyam V, Sange I.	EXCLUDE
Application of Wharton jelly-derived mesenchymal stem cells in patients with pulmonary fibrosis	Saleh M, Fotook Kiaei SZ, Kavianpour M.	EXCLUDE
Network Pharmacology Prediction and Molecular Docking-Based Strategy to Discover the Potential Pharmacological Mechanism of Wen-Yu-Jin against Pulmonary Fibrosis in a Mouse Model	Wang L, Zhu W, Sun R, Liu J, Ma Q, Zhang B, Shi Y.	EXCLUDE
Vemurafenib acts as a molecular on-off switch governing systemic inflammation in Langerhans cell histiocytosis	Eder SK, Schwentner R, Ben Soussia P, Abagnale G, Attarbaschi A, Minkov M, Halbritter F, Hutter C.	EXCLUDE
Intermediate-dose cytarabine is an effective therapy for adults with non-Langerhans cell histiocytosis	Liu T, Cai HC, Cai H, Chen M, Zhang W, Li J, Zhou DB, Cao XX.	EXCLUDE
Tetracycline ameliorates silica-induced pulmonary inflammation and fibrosis via inhibition of caspase-1	Peukert K, Steinhagen F, Fox M, Feuerborn C, Schulz S, Seeliger B, Schuss P, Schneider M, Frede S, Sauer A, Putensen C, Latz E, Wilhelm C, Bode C.	EXCLUDE
The management of anti-neutrophil cytoplasmic antibody-associated vasculitis: what has changed in the last 10 years?	Suresh E.	EXCLUDE
Secondary immune thrombocytopenia with elevated serum ferritin in a patient with anti-MDA5 antibody-positive dermatomyositis	Oto Y, Shimoyama T, Ukichi T, Yoshida K, Kurosaka D.	EXCLUDE
Lack of dose dependency for radiation pneumonitis after chemoradiotherapy with the use of tomotherapy for lung cancer	Masuoka Y, Tada T, Tokunaga M, Takeshita N, Terashima M, Tsutsumi S, Ishii K, Shibuya K.	EXCLUDE
Secondary Membranous Nephropathy Due to Benign Tumors in 2 Young Women: A Case Report	Wijayaratne DR, Heptinstall L, Garibotto G, Verzola D, Gaggero G, Parodi A, Pepper RJ.	EXCLUDE
Clinical spectrum time course in non-Asian patients positive for anti-MDA5 antibodies	Cavagna L, Meloni F, Meyer A, Sambataro G, Belliato M, De Langhe E, Cavazzana I, Pipitone N, Triantafyllias K, Mosca M, Barsotti S, Zampogna G, Biglia A, Emmi G, De Visser M, Van Der Kooi A, Parronchi P, Hirschi S, da Silva JAP, Scirè CA, Furini F, Giannini M, Martinez Gonzalez O, Damian L, Piette Y, Smith V, Mera-Valera A, Bachiller-Corral J, Cabezas Rodriguez I, Brandy-Garcia AM, Maurier F, Per…	EXCLUDE
The effect of different drugs on hard metal lung disease in a rat model	Zhang Z, Zhang J, Liu J, Zhao H, Zhao Y, Sun D.	EXCLUDE
Old and new therapeutic strategies in systemic sclerosis (Review)	Bobeica C, Niculet E, Tatu AL, Craescu M, Vata D, Statescu L, Iancu AV, Musat CL, Draganescu ML, Onisor C, Lungu M, Fotea S, Nechita A, Stefanescu BI, Gheuca-Solovastru L.	EXCLUDE
The risk of pulmonary adverse drug reactions of rebamipide and other drugs for acid-related diseases: An analysis of the national pharmacovigilance database in South Korea	Yang BR, Lee JY, Kim MG.	EXCLUDE
Total extract of Anemarrhenae Rhizoma attenuates bleomycin-induced pulmonary fibrosis in rats	Shen XB, Ding DL, Yu LZ, Ni JZ, Liu Y, Wang W, Liu LM, Nian SH.	EXCLUDE
Protective effect of dapsone against bleomycin-induced lung fibrosis in rat	Yousefi-Manesh H, Noori T, Asgardoon MH, Derakhshan MH, Tavangar SM, Sheibani M, Shirooie S, Dehpour AR.	EXCLUDE
5‑Aminosalicylic acid attenuates paraquat‑induced lung fibroblast activation and pulmonary fibrosis of rats	Chen H, Cui J, Wang J, Wang Y, Tong F, Tian Y, Gong Y, Ma Y, Liu L, Zhang X.	EXCLUDE
Janus kinase inhibition in induction treatment of anti-MDA5 juvenile dermatomyositis-associated rapidly progressive interstitial lung disease	Chan Ng PLP, Mopur A, Goh DYT, Ramamurthy MB, Lim MTC, Lim LK, Ooi PL, Ang EY.	EXCLUDE
RETRACTED ARTICLE: Curcumin deactivates M2 macrophages to alleviate lung fibrosis in IgG4-related disease through activating the toll-like receptor 9 pathway	Wang G, Zhu J, Liu L.	EXCLUDE
Off-label use of biologics for the treatment of refractory and/or relapsing granulomatosis with polyangiitis	Mettler C, Durel CA, Guilpain P, Bonnotte B, Cohen-Aubart F, Hamidou M, Lega JC, Guern VL, Lifermann F, Poindron V, Pugnet G, Servettaz A, Puéchal X, Guillevin L, Terrier B; French Vasculitis Study Group.	EXCLUDE
Anti-fibrotic effect of pycnogenol® in a polyhexamethylene guanidine-treated mouse model	Park CM, Kim HY, Jeon D, Shin YJ, Kim IH, Choi SJ, Kim KC, Lee K, Kim SH, Kim MS.	EXCLUDE
Cardiac involvement in primary Sjӧgren's syndrome	Qin L, Zhang Y, Yang X, Luo Q, Wang H.	EXCLUDE
Mepolizumab for Eosinophilic Granulomatosis With Polyangiitis: A European Multicenter Observational Study	Bettiol A, Urban ML, Dagna L, Cottin V, Franceschini F, Del Giacco S, Schiavon F, Neumann T, Lopalco G, Novikov P, Baldini C, Lombardi C, Berti A, Alberici F, Folci M, Negrini S, Sinico RA, Quartuccio L, Lunardi C, Parronchi P, Moosig F, Espígol-Frigolé G, Schroeder J, Kernder AL, Monti S, Silvagni E, Crimi C, Cinetto F, Fraticelli P, Roccatello D, Vacca A, Mohammad AJ, Hellmich B, Samson M, Barg…	EXCLUDE
Second-line regimen for CNS-involved pediatric Langerhans cell histiocytosis	Lian H, Cui L, Yang Y, Wei A, Cheng H, Li N, Zhang L, Ma H, Zhao X, Wang T, Li Z, Zhang R.	EXCLUDE
Vascular thromboses with retroperitoneal fibrosis: a case report	Charaf H, Zahraoui R, Soualhi M, Rguig N, Bourkadi JE, Mohamed DA, Ittimad N.	EXCLUDE
Inhaled Treprostinil in Pulmonary Hypertension in the Context of Interstitial Lung Disease: A Success, Finally	Behr J.	EXCLUDE
Sarcoidosis - a multisystem disease	Franzen DP, Brutsche M, Nilsson J, Böni C, Daccord C, Distler O, Elsener D, Funke-Chambour M, Gruner C, Hayward-Könnecke H, Hostettler KE, Kündig T, Ribi C, Seebach JD, Seeger H, Vrugt B, Kolios AGA.	EXCLUDE
GSH-Responsive Drug Delivery System for Active Therapy and Reducing the Side Effects of Bleomycin	Zhang M, Jia C, Zhuang J, Hou YY, He XW, Li WY, Bai G, Zhang YK.	EXCLUDE
Impact of lung function decline on time to hospitalisation events in systemic sclerosis-associated interstitial lung disease (SSc-ILD): a joint model analysis	Kreuter M, Del Galdo F, Miede C, Khanna D, Wuyts WA, Hummers LK, Alves M, Schoof N, Stock C, Allanore Y.	EXCLUDE
Successful rituximab treatment in a patient with ANCA-negative granulomatosis with polyangitis: A case report	Kimura K, Fujii Y, Maekawa M, Tsukamoto H.	EXCLUDE
Hypertrophic pachymeningitis in eosinophilic granulomatosis with polyangiitis	Izuka S, Yamashita H, Takahashi Y, Kaneko H.	EXCLUDE
Structural and PK-guided identification of indole-based non-acidic autotaxin (ATX) inhibitors exhibiting high in vivo anti-fibrosis efficacy in rodent model	Lei H, Cao Z, Wu H, Li T, Wang X, Chen Y, Ma E, Sun L, Zhai X.	EXCLUDE
C-reactive protein and ground-glass opacity as predictors for intractable interstitial lung disease in patients with systemic sclerosis under cyclophosphamide treatment regardless of concomitant glucocorticoids	Yoshida Y, Sugimoto T, Hosokawa Y, Suma H, Kobayashi H, Ishitoku M, Kohno H, Tokunaga T, Watanabe H, Mokuda S, Nojima T, Hirata S, Sugiyama E.	EXCLUDE
Tofacitinib in interstitial lung disease complicated with anti-MDA5 antibody-positive dermatomyositis: A literature review	Takanashi S, Kaneko Y, Takeuchi T.	EXCLUDE
Adult Langerhans' cell histiocytosis with multisystem bone and lung involvement: About a case	Aissa S, Knaz A, Aissa A, Abdessayed N, Hayouni A.	EXCLUDE
Tanshinone IIA Regulates Keap1/Nrf2 Signal Pathway by Activating Sestrin2 to Restrain Pulmonary Fibrosis	Li H, Wu M, Guo C, Zhai R, Chen J.	EXCLUDE
Effectiveness of Low-Dose Mepolizumab in the Treatment of Eosinophilic Granulomatosis with Polyangiitis (EGPA): A Real-Life Experience	Özdel Öztürk B, Yavuz Z, Aydın Ö, Mungan D, Sin BA, Demirel YS, Bavbek S.	EXCLUDE
Imaging Findings of Fibrosis in Pulmonary Sarcoidosis	Sawahata M, Yamaguchi T.	EXCLUDE
Effects of Acylhydrazone Derivatives on Experimental Pulmonary Inflammation by Chemical Sensitization	de Lima Porto Ramos KR, da Silva SC, Marchand P, Barreto Mota FV, de Assis Correia JC, Gomes Silva JA, de Lima GT, Santana MA, da Silva Moura WC, Dos Santos VL, Moura RO, da Silva TG.	EXCLUDE
Hypereosinophilic syndrome and eosinophilic granulomatosis with polyangiitis: Eosinophilic-associated inflammatory conditions with a challenging diagnosis and treatment	Konsek-Komorowska SJ, Cygański P.	EXCLUDE
Bone lesions of Langerhans cell histiocytosis triggered by trauma in children	Morimoto A, Shioda Y, Sakamoto K, Imamura T, Imashuku S; Japan LCH Study Group.	EXCLUDE
Exploring Liposomes for Lung Cancer Therapy	Shahid A, Khan MM, Ahmad U, Haider MF, Ali A.	EXCLUDE
Langerhans cell histiocytosis of thyroid: Case report with review of literature	Yadav SC, Bal M, Patil A.	EXCLUDE
Pituitary stalk thickening in patients under 18 years of age - the most common causes and diagnostic procedures	Moszczyńska E, Baszyńska-Wilk M, Zasada K, Majak D, Szaniawska M, Szalecki M.	EXCLUDE
Investigating the Metabolic Mechanisms of Butaselen, An Ebselen Analog	Tian Q, Jiang J, Yin H, Zhang Y, Li Y, Wu P, Peng C, Wang Z, Zhou J, Zeng H, Zhong D.	EXCLUDE
Management of Connective Tissue Disease-related Interstitial Lung Disease	Ahmed S, Handa R.	EXCLUDE
Polyphenols from Chinese Herbal Medicine: Molecular Mechanisms and Therapeutic Targets in Pulmonary Fibrosis	Wang L, Zhu T, Feng D, Li R, Zhang C.	EXCLUDE
Natural products as a source of novel drugs for treating SARS-CoV2 infection	Isidoro C, Chiung-Fang Chang A, Sheen LY.	EXCLUDE
Role of Rituximab in miraculous cessation of ventricular tachycardia in Granulomatosis with polyangiitis: A case report	Sultan N, Mushtaq F, Noor N, Ullah Z, Saleem AA.	EXCLUDE
Hypersensitivity pneumonia associated with metallic straw of mate (chimarrão): A case report	Corrêa LF, Machado AM, Fritscher LG, da Silva TKB, Machado SR.	EXCLUDE
A limited form of granulomatosis with polyangiitis in an ulcerative colitis patient receiving sulfasalazine	Alokaily F, AlKathiri R, AlKathiri S, Alrashidi S.	EXCLUDE
Pulmonary Hypertension Registry of Kerala, India (PRO-KERALA): One-year outcomes	Harikrishnan S, Mani A, G S, M A, Menon J, G R, Kumar RK, Koshy AG, Attacheril TV, George R, Punnose E, Ashraf SM, Sr A, Cholakkal M, Jeemon P, Joseph S, Govindan U, Joseph J, Eapen K, Sreedharan M, Kumar A, Venugopal K.	EXCLUDE
Antineutrophil Cytoplasmic Antibody-Associated Vasculitis: Toward an Individualized Approach	Villacorta J, Martinez-Valenzuela L, Martin-Capon I, Bordignon-Draibe J.	EXCLUDE
Risk factors for in-hospital mortality in patients with advanced lung cancer with interstitial pneumonia undergoing systemic chemotherapy: A retrospective and observational study using a nationwide administrative database in Japan	Shiraishi T, Oda K, Yamasaki K, Kido T, Sennari K, Mukae H, Ohtani M, Fujino Y, Matsuda S, Fushimi K, Yatera K.	EXCLUDE
A case of pulmonary pleomorphic carcinoma with preexisting interstitial pneumonia successfully treated with pembrolizumab	Sako M, Nokihara H, Kondo K, Mitsuhashi A, Ozaki R, Yabuki Y, Abe A, Yoneda H, Ogino H, Otsuka K, Uehara H, Nishioka Y.	EXCLUDE
Therapeutic potential of targeting cathepsin S in pulmonary fibrosis	Yoo Y, Choi E, Kim Y, Cha Y, Um E, Kim Y, Kim Y, Lee YS.	EXCLUDE
Targeting USP11 may alleviate radiation-induced pulmonary fibrosis by regulating endothelium tight junction	Tang Y, Yuan Q, Zhao C, Xu Y, Zhang Q, Wang L, Sun Z, Cao J, Luo J, Jiao Y.	EXCLUDE
Autoimmune overload: An atypical presentation of granulomatosis with polyangiitis in an adolescent with type 1 diabetes mellitus	Wardinger J, Sussman L, Irish E, Foulke L, Litwa B, Kaslovsky R.	EXCLUDE
Percentage of residual B cells after 2 weeks of rituximab treatment predicts the improvement of systemic sclerosis-associated interstitial lung disease	Ebata S, Yoshizaki A, Fukasawa T, Yoshizaki-Ogawa A, Asano Y, Kashiwabara K, Oba K, Sato S.	EXCLUDE
Initial Presentation of Granulomatosis with Polyangiitis as Progressive Skull Base Osteomyelitis	Qureshi HA, Bandhlish A, DeConde RP, Humphreys IM, Abuzeid WM, Jafari A.	EXCLUDE
Response to mepolizumab according to disease manifestations in patients with eosinophilic granulomatosis with polyangiitis	Ríos-Garcés R, Prieto-González S, Hernández-Rodríguez J, Arismendi E, Alobid I, Penatti AE, Cid MC, Espígol-Frigolé G.	EXCLUDE
Recent advancements in our understanding of equid gammaherpesvirus infections	Easton-Jones C.	EXCLUDE
Response to mitogen-activated protein kinase inhibition of neurodegeneration in Langerhans cell histiocytosis monitored by cerebrospinal fluid neurofilament light as a biomarker: a pilot study	Henter JI, Kvedaraite E, Martín Muñoz D, Cheng Munthe-Kaas M, Zeller B, Nystad TA, Björklund C, Donnér I, Lourda M, Zetterberg H, Blennow K, Herold N, Gavhed D, von Bahr Greenwood T.	EXCLUDE
Selonsertib in adults with pulmonary arterial hypertension (ARROW): a randomised, double-blind, placebo-controlled, phase 2 trial	Rosenkranz S, Feldman J, McLaughlin VV, Rischard F, Lange TJ, White RJ, Peacock AJ, Gerhardt F, Ebrahimi R, Brooks G, Satler C, Frantz RP; ARROW Study Group.	EXCLUDE
Secondary Infections After Diagnosis of Severe Radiation Pneumonitis (SRP) Among Patients With Non-Small Cell Lung Cancer: Pathogen Distributions, Choice of Empirical Antibiotics, and the Value of Empirical Antifungal Treatment	Mei T, Yang X, Yu Y, Tian X, Deng Q, Xu Y, Zhou L, Zhou X, Liu Y, Zou B, Xue J, Quan M, Yan L, Lu Y, Gong Y.	EXCLUDE
Systemic Sclerosis-Associated Interstitial Lung Disease: How to Incorporate Two Food and Drug Administration-Approved Therapies in Clinical Practice	Khanna D, Lescoat A, Roofeh D, Bernstein EJ, Kazerooni EA, Roth MD, Martinez F, Flaherty KR, Denton CP.	EXCLUDE
Thymus Vulgaris Inhibit Lung Fibrosis Progression and Oxidative Stress Induced by Bleomycin in Wistar Rats	Bahri S, Mlika M, Nahdi A, Ben Ali R, Jameleddine S.	EXCLUDE
Bortezomib Inhibits Lung Fibrosis and Fibroblast Activation without Proteasome Inhibition	Penke LRK, Speth J, Wettlaufer S, Draijer C, Peters-Golden M.	EXCLUDE
Phase IIa Global Study Evaluating Rituximab for the Treatment of Pediatric Patients With Granulomatosis With Polyangiitis or Microscopic Polyangiitis	Brogan P, Yeung RSM, Cleary G, Rangaraj S, Kasapcopur O, Hersh AO, Li S, Paripovic D, Schikler K, Zeft A, Bracaglia C, Eleftheriou D, Pordeli P, Melega S, Jamois C, Gaudreault J, Michalska M, Brunetta P, Cooper JC, Lehane PB; PePRS Study Group.	EXCLUDE
Evaluation of potential complication of interstitial lung disease with abemaciclib and palbociclib treatments	Nawa H, Niimura T, Yagi K, Goda M, Zamami Y, Ishizawa K.	EXCLUDE
Ticagrelor Ameliorates Bleomycin-Induced Pulmonary Fibrosis in Rats by the Inhibition of TGF-β1/Smad3 and PI3K/AKT/mTOR Pathways	Wanas H, El Shereef Z, Rashed L, Aboulhoda BE.	EXCLUDE
Herbal compounds in the treatment of pulmonary silicosis	Adamcakova J, Mokra D.	EXCLUDE
Role of nuclear factor-kappa B in bleomycin induced pulmonary fibrosis and the probable alleviating role of ginsenoside: histological, immunohistochemical, and biochemical study	El-Bassouny DR, Omar NM, Khalaf HA, Al-Salam RAA.	EXCLUDE
Polymer Microparticles Prolong Delivery of the 15-PGDH Inhibitor SW033291	Dogan AB, Rohner NA, Smith JNP, Kilgore JA, Williams NS, Markowitz SD, von Recum HA, Desai AB.	EXCLUDE
Systemic lupus erythematosus presenting with lymphoid interstitial pneumonia as an initial manifestation	Maeda A, Kinjo M, Kinjo K, Kishaba T.	EXCLUDE
Abatacept in monotherapy vs combined in interstitial lung disease of rheumatoid arthritis-multicentre study of 263 Caucasian patients	Fernández-Díaz C, Atienza-Mateo B, Castañeda S, Melero-Gonzalez RB, Ortiz-SanJuan F, Loricera J, Casafont-Solé I, Rodríguez-García S, Aguilera-Cros C, Villa-Blanco I, Raya-Alvarez E, Ojeda-García C, Bonilla G, López-Robles A, Arboleya L, Narváez J, Cervantes E, Maiz O, Alvarez-Rivas MN, Cabezas I, Salgado E, Hidalgo-Calleja C, Fernández S, Fernández JC, Ferraz-Amaro I, González-Gay MA, Blanco R; …	EXCLUDE
Anti-Inflammatory, Antioxidant, and Antifibrotic Effects of Gingival-Derived MSCs on Bleomycin-Induced Pulmonary Fibrosis in Mice	Wang X, Zhao S, Lai J, Guan W, Gao Y.	EXCLUDE
Generation of macrophage containing alveolar organoids derived from human pluripotent stem cells for pulmonary fibrosis modeling and drug efficacy testing	Heo HR, Hong SH.	EXCLUDE
Use of antifibrotic drugs in familial interstitial pneumonia: analysis of one family	Estrella DDR, Mancuzo EV, Corrêa RA.	EXCLUDE
Pharmacological characterisation of GSK3335103, an oral αvβ6 integrin small molecule RGD-mimetic inhibitor for the treatment of fibrotic disease	Wilkinson AL, John AE, Barrett JW, Gower E, Morrison VS, Man Y, Pun KT, Roper JA, Luckett JC, Borthwick LA, Barksby BS, Burgoyne RA, Barnes R, Fisher AJ, Procopiou PA, Hatley RJD, Barrett TN, Marshall RP, Macdonald SJF, Jenkins RG, Slack RJ.	EXCLUDE
Carnosol attenuates bleomycin-induced lung damage via suppressing fibrosis, oxidative stress and inflammation in rats	Kalantar H, Sadeghi E, Abolnezhadian F, Goudarzi M, Hemmati AA, Basir Z, Kalantar M.	EXCLUDE
Reversibility of clinical and computed tomographic lesions mimicking pulmonary fibrosis in a young cat	Stavri A, Masseau I, Reinero CR.	EXCLUDE
Bronchoalveolar lavage and lung biopsy in connective tissue diseases, to do or not to do?	Tomassetti S, Colby TV, Wells AU, Poletti V, Costabel U, Matucci-Cerinic M.	EXCLUDE
Complicated Trichosporon asahii mastoiditis in immunocompetent child	Al Momani M, Yusef DH, Hamasha D, Hamad MRA, Farran S.	EXCLUDE
The efficacy and safety of pinocembrin in a sheep model of bleomycin-induced pulmonary fibrosis	Derseh HB, Goodger JQD, Scheerlinck JY, Samuel CS, Woodrow IE, Palombo EA, Cumming A, Snibson K.	EXCLUDE
The Clinical Relevance of Infection and Its Treatment in Microscopic Polyangiitis With or Without Interstitial Lung Disease	Yasuma T, D'Alessandro-Gabazza CN, Hataji O, Kobayashi T, Gabazza EC.	EXCLUDE
TELO-SCOPE study: a randomised, double-blind, placebo-controlled, phase 2 trial of danazol for short telomere related pulmonary fibrosis	Mackintosh JA, Pietsch M, Lutzky V, Enever D, Bancroft S, Apte SH, Tan M, Yerkovich ST, Dickinson JL, Pickett HA, Selvadurai H, Grainge C, Goh NS, Hopkins P, Glaspole I, Reynolds PN, Wrobel J, Jaffe A, Corte TJ, Chambers DC.	EXCLUDE
Effective-compound combination inhibits the M2-like polarization of macrophages and attenuates the development of pulmonary fibrosis by increasing autophagy through mTOR signaling	Zhao P, Cai Z, Tian Y, Li J, Li K, Li M, Bai Y, Li J.	EXCLUDE
1β-Hydroxyalantolactone from Inulae Flos alleviated the progression of pulmonary fibrosis via inhibiting JNK/FOXO1/NF-κB pathway	Yu B, Jin XQ, Yu WY, Dong YY, Ying HZ, Yu CH.	EXCLUDE
Cabozantinib ameliorates lipopolysaccharide-induced lung inflammation and bleomycin--induced early pulmonary fibrosis in mice	Li X, Ma L, Wei Y, Gu J, Liang J, Li S, Cui Y, Liu R, Huang H, Yang C, Zhou H.	EXCLUDE
Pharmacological treatments for SSc-ILD: Systematic review and critical appraisal of the evidence	Vonk MC, Smith V, Sfikakis PP, Cutolo M, Del Galdo F, Seibold JR.	EXCLUDE
Clevudine attenuates bleomycin-induced early pulmonary fibrosis via regulating M2 macrophage polarization	Li S, Gao S, Jiang Q, Liang Q, Luan J, Zhang R, Zhang F, Ruan H, Li X, Li X, Zhou H, Yang C.	EXCLUDE
Vitamin D3 alleviates pulmonary fibrosis by regulating the MAPK pathway via targeting PSAT1 expression in vivo and in vitro	Zhu W, Ding Q, Wang L, Xu G, Diao Y, Qu S, Chen S, Shi Y.	EXCLUDE
Interstitial Lung Disease Induced by Anti-ERBB2 Antibody-Drug Conjugates: A Review	Tarantino P, Modi S, Tolaney SM, Cortés J, Hamilton EP, Kim SB, Toi M, Andrè F, Curigliano G.	EXCLUDE
Vasoactive intestinal peptide attenuates bleomycin-induced murine pulmonary fibrosis by inhibiting epithelial-mesenchymal transition: Restoring autophagy in alveolar epithelial cells	Duan JX, Guan XX, Yang HH, Mei WX, Chen P, Tao JH, Li Q, Zhou Y.	EXCLUDE
Tetraethylthiuram disulphide alleviates pulmonary fibrosis through modulating transforming growth factor-β signalling	Jiang H, Zhao Y, Tang H, Duan S, Li M, Yang X, Liu J, Lou X, Cai Y, Zhao W, Sun L, Qian F.	EXCLUDE
Beyond TGFβ1 - novel treatment strategies targeting lung fibrosis	Sim C, Lamanna E, Cirnigliaro F, Lam M.	EXCLUDE
Low molecular weight fucoidan attenuating pulmonary fibrosis by relieving inflammatory reaction and progression of epithelial-mesenchymal transition	Wu N, Li Z, Wang J, Geng L, Yue Y, Deng Z, Wang Q, Zhang Q.	EXCLUDE
Peptide DR8 analogs alleviate pulmonary fibrosis via suppressing TGF-β1 mediated epithelial-mesenchymal transition and ERK1/2 pathway in vivo and in vitro	Wang D, Cheng L, Li J, Deng B, Yan T, Yue X, Zhang J, Zhang B, Xie J.	EXCLUDE
Clinical and prognostic characteristics of 95 cases of Langerhans cell histiocytosis in children: a single-institute experience from 2013 to 2020	Tang X, Gao J, Ma ZG, Guo X, Li Q, Wan Z, Sun JJ.	EXCLUDE
Successful treatment of multiple relapsed-refractory Langerhans cell histiocytosis with cyclosporine	Özyörük D, Yozgat AK, Kaçar D, Yazal Erdem A, Işık M, Güzelküçük Z, Hacısalihoğlu Ş.	EXCLUDE
Vemurafenib provides a rapid and robust clinical response in pediatric Langerhans cell histiocytosis with the BRAF V600E mutation but does not eliminate low-level minimal residual disease per ddPCR using cell-free circulating DNA	Evseev D, Kalinina I, Raykina E, Osipova D, Abashidze Z, Ignatova A, Mitrofanova A, Maschan A, Novichkova G, Maschan M.	EXCLUDE
A metabolomic approach to elucidate the inhibitory effects of baicalin in pulmonary fibrosis	Chang H, Meng HY, Bai WF, Meng QG.	EXCLUDE
Abatacept in rheumatoid arthritis-associated interstitial lung disease: short-term outcomes and predictors of progression	Tardella M, Di Carlo M, Carotti M, Giovagnoni A, Salaffi F.	EXCLUDE
Successful retreatment with erlotinib after erlotinib-related interstitial lung disease	Turk HM, Adli M, Simsek M, Aliyev A, Besiroglu M.	EXCLUDE
Roxithromycin attenuates bleomycin-induced pulmonary fibrosis by targeting senescent cells	Zhang X, Dong Y, Li WC, Tang BX, Li J, Zang Y.	EXCLUDE
Efficacy of Early Intravenous Immunoglobulin for Eosinophilic Granulomatosis With Polyangiitis Associated With Acute Bilateral Symmetrical Peripheral Neuropathy and Posterior Cranial Nerve Involvement: A Case Report	Chen Y, Liao SJ, Zhang WX, Feng HY.	EXCLUDE
A Case of Refractory Interstitial Lung Disease in Anti-MDA5-Positive Dermatomyositis That Improved After Switching to Tofacitinib	Hosokawa Y, Oiwa H.	EXCLUDE
Mepolizumab as a glucocorticoid-sparing agent in eosinophilic granulomatosis with polyangiitis (EGPA): is a lower dose sufficient?	Vergles M, Matković Z, Lalić K, Trkanjec JT, Tudorić N.	EXCLUDE
Granulomatosis with polyangiitis presenting as recurrent, multifocal orbital myositis	Franco J, Lee NG.	EXCLUDE
Polyarteritis Nodosa and Eosinophilic Granulomatosis With Polyangiitis Presenting as Distal Extremity Muscular Edema and Pain	Kim JW, Mills B, Rashid H, Solow EB.	EXCLUDE
Localized, ANCA-Negative, Granulomatosis With Polyangiitis Presenting as Isolated Pulmonary Lesions	Dolomisiewicz AC, Redford AH, Trost JR, Muruganadam M, Martin DR, Franklin MM, Smith ML, Emil NS.	EXCLUDE
Benralizumab as a Potential Adjunctive Therapy in Eosinophilic Granulomatosis With Polyangiitis	Lee Y, Hojjati M.	EXCLUDE
Granulomatosis With Polyangiitis Associated With Hemophagocytic Lymphohistiocytosis: A Rarely Reported Complication	Mohammed T, Thomas S, Sepúlveda-Ramos M, Premkumar P, Glomski K, Dailey M, McCrary C, Rezuke WN.	EXCLUDE
Hypophysitis and Prostatitis: Two Unusual Faces of Granulomatosis With Polyangiitis	García-Guevara G, Montante-M D, Cuevas-Ramos D, Hinojosa-Azaola A.	EXCLUDE
Polymyxin-B Hemoperfusion as a Novel Treatment for Rapidly Progressive Interstitial Lung Disease in a Pediatric Patient Diagnosed With Anti-MDA5 Juvenile Dermatomyositis	Mrosak J, Banasiak K, Edelheit B, Lapin C, Tory H, Collins MS.	EXCLUDE
Successful Treatment for Refractory Interstitial Lung Disease and Pneumomediastinum With Multidisciplinary Therapy Including Tofacitinib in a Patient With Anti-MDA5 Antibody-Positive Dermatomyositis	Kato M, Ikeda K, Kageyama T, Kasuya T, Kumagai T, Furuya H, Furuta S, Tamachi T, Suto A, Suzuki K, Nakajima H.	EXCLUDE
Diagnostic Dilemma of Paraneoplastic Rheumatic Disorders: Case Series and Narrative Review	Cho Y, Anderson EW, Guevara SJ, Miyara SJ, Maria N, Metz CN, Zafeiropoulos S, Giannis D, Wang J, Abidoye O, Mumford JM, Aronsohn J, Molmenti E, Sohail H.	EXCLUDE
Advances in therapeutic targets-related study on systemic lupus erythematosus	Wang X, Zhang Q, Luo S, Zhang H, Lu Q, Long H.	EXCLUDE
Coexistence of Relapsing Polychondritis and Sickle Cell Disease in a Child	Tetteh BO, Yebuah FB, Amissah-Arthur MB, Dey D.	EXCLUDE
Inhaled B7 alleviates bleomycin-induced pulmonary fibrosis in mice	Liu Y, Wang S, Gong X, Wang Y, Xu T.	EXCLUDE
Pneumocystis pneumonia secondary to intensive immunosuppression treatment for anti-GBM disease complicated with IgA nephropathy: A case report and literature review	Zhang M, Yang D, Wang W, Zhao F, Zhang X, Li X.	EXCLUDE
Control of Tissue Fibrosis by 5-Methoxytryptophan, an Innate Anti-Inflammatory Metabolite	Wu KK.	EXCLUDE
Discovery of an Oxycyclohexyl Acid Lysophosphatidic Acid Receptor 1 (LPA(1)) Antagonist BMS-986278 for the Treatment of Pulmonary Fibrotic Diseases	Cheng PTW, Kaltenbach RF 3rd, Zhang H, Shi J, Tao S, Li J, Kennedy LJ, Walker SJ, Shi Y, Wang Y, Dhanusu S, Reddigunta R, Kumaravel S, Jusuf S, Smith D, Krishnananthan S, Li J, Wang T, Heiry R, Sum CS, Kalinowski SS, Hung CP, Chu CH, Azzara AV, Ziegler M, Burns L, Zinker BA, Boehm S, Taylor J, Sapuppo J, Mosure K, Everlof G, Guarino V, Zhang L, Yang Y, Ruan Q, Xu C, Apedo A, Traeger SC, Cvijic ME…	EXCLUDE
Respiratory symptoms as initial manifestations of interstitial lung disease in clinically amyopathic juvenile dermatomyositis: a case report with literature review	Xia J, Jiang G, Jin T, Shen Q, Ma Y, Wang L, Qian L.	EXCLUDE
Interstitial lung disease on the acute take for the non-respiratory physician	Yioe V, Phillips G, Spencer LG.	EXCLUDE
Histiocytic Neoplasms, Version 2.2021, NCCN Clinical Practice Guidelines in Oncology	Go RS, Jacobsen E, Baiocchi R, Buhtoiarov I, Butler EB, Campbell PK, Coulter DW, Diamond E, Flagg A, Goodman AM, Goyal G, Gratzinger D, Hendrie PC, Higman M, Hogarty MD, Janku F, Karmali R, Morgan D, Raldow AC, Stefanovic A, Tantravahi SK, Walkovich K, Zhang L, Bergman MA, Darlow SD.	EXCLUDE
Systematic review of the impact of drugs on diffuse interstitial lung disease associated with rheumatoid arthritis	Carrasco Cubero C, Chamizo Carmona E, Vela Casasempere P.	EXCLUDE
Disease Activity and Adverse Events in Patients with ANCA-Associated Vasculitides Undergoing Long-Term Dialysis	Kauffmann M, Bobot M, Robert T, Burtey S, Couvrat-Desvergnes G, Lavainne F, Puéchal X, Terrier B, Quéméneur T, Faguer S, Karras A, Brunet P, Couchoud C, Jourde-Chiche N; REIN registry and the French Vasculitis Study Group.	EXCLUDE
Insight into the antifungals used to address human infection due to Trichosporon spp.: a scoping review	Malacrida AM, Salci TP, Negri M, Svidzinski TI.	EXCLUDE
The Case | Unexplained inflammation after treatment for granulomatosis with polyangiitis	Hendra H, Mahalingasivam V, Salama AD, Burns A.	EXCLUDE
Patterns of medication use and imaging following initial diagnosis of sarcoidosis	Simmering J, Stapleton EM, Polgreen PM, Kuntz J, Gerke AK.	EXCLUDE
Effect of paeoniflorin on acute lung injury induced by influenza A virus in mice. Evidences of its mechanism of action	Yu W, Zeng M, Xu P, Liu J, Wang H.	EXCLUDE
ISHLT consensus document on lung transplantation in patients with connective tissue disease: Part III: Pharmacology, medical and surgical management of post-transplant extrapulmonary conditions statements	Crespo MM, Claridge T, Domsic RT, Hartwig M, Kukreja J, Stratton K, Chan KM, Molina M, Ging P, Cochrane A, Hoetzenecker K, Ahmad U, Kapnadak S, Timofte I, Verleden G, Lyu D, Quddus S, Davis N, Porteous M, Mallea J, Perch M, Distler O, Highland K, Magnusson J, Vos R, Glanville AR.	EXCLUDE
Activated AMPK by metformin protects against fibroblast proliferation during pulmonary fibrosis by suppressing FOXM1	Gu X, Han YY, Yang CY, Ji HM, Lan YJ, Bi YQ, Zheng C, Qu J, Cheng MH, Gao J.	EXCLUDE
Impact of interstitial pneumonia complications on palliative medication for terminal lung cancer: A single-center retrospective study	Okabayashi H, Kitamura H, Ikeda S, Sekine A, Oda T, Baba T, Hagiwara E, Sakagami T, Ogura T.	EXCLUDE
Association between glucose intolerance and chemotherapy-induced lung injury in patients with lung cancer and interstitial lung disease	Otani T, Yamaguchi K, Nakao S, Sakamoto S, Horimasu Y, Masuda T, Miyamoto S, Nakashima T, Iwamoto H, Fujitaka K, Hamada H, Hattori N.	EXCLUDE
The immunosuppressive activity of artemisinin-type drugs towards inflammatory and autoimmune diseases	Efferth T, Oesch F.	EXCLUDE
Rituximab for the treatment of acute onset Interstitial Lung Disease in primary Sjogren's syndrome	Klinowski G, Gozzi F, Trentacosti F, Andrisani D, Sebastiani M, Clini EM.	EXCLUDE
Inhaled treprostinil and forced vital capacity in patients with interstitial lung disease and associated pulmonary hypertension: a post-hoc analysis of the INCREASE study	Nathan SD, Waxman A, Rajagopal S, Case A, Johri S, DuBrock H, De La Zerda DJ, Sahay S, King C, Melendres-Groves L, Smith P, Shen E, Edwards LD, Nelsen A, Tapson VF.	EXCLUDE
Clinical features and treatment of Langerhans cell histiocytosis	Rodriguez-Galindo C.	EXCLUDE
Systemic autoimmune disorders associated with thrombotic microangiopathy: A cross-sectional analysis from the French National TMA registry: Systemic autoimmune disease-associated TMA	Martis N, Jamme M, Bagnis-Isnard C, Pouteil-Noble C, Presne C, Vigneau C, Grangé S, Burtey S, Coindre JP, Wynckel A, Hamidou MA, Kanouni T, Azoulay E, Hié M, Chauveau D, Veyradier A, Rondeau E, Coppo P; French Reference Centre for Thrombotic Microangiopathies.	EXCLUDE
Multidrug-resistant Trichosporon species: underestimated fungal pathogens posing imminent threats in clinical settings	Arastehfar A, de Almeida Júnior JN, Perlin DS, Ilkit M, Boekhout T, Colombo AL.	EXCLUDE
Protective effect of dimethyl itaconate against fibroblast-myofibroblast differentiation during pulmonary fibrosis by inhibiting TXNIP	Han YY, Gu X, Yang CY, Ji HM, Lan YJ, Bi YQ, Si R, Qu J, Cheng MH, Gao J.	EXCLUDE
Methotrexate and interstitial lung disease. Is there a real causative factor?	Pelechas E, Georgiadis AN, Voulgari PV, Drosos AA.	EXCLUDE
The Inhibitory Effect of Icariin Nanoparticles on Angiogenesis in Pulmonary Fibrosis	Wang J, Sun Y, Tian X.	EXCLUDE
Too young to fail: a case report on the effectiveness of tocilizumab for paediatric systemic sclerosis-associated interstitial lung disease	Maniscalco V, Marrani E, Rossi E, Maccora I, Mastrolia MV, Simonini G.	EXCLUDE
Successful treatment of interstitial pneumonitis with anakinra in a patient with adult-onset Still's disease	Sollano-Sancho I, Rubio-Cebrian B, de la Cruz ML, San-Jose-Montano B.	EXCLUDE
Case Report: Nintedaninb May Accelerate Lung Recovery in Critical Coronavirus Disease 2019	Bussolari C, Palumbo D, Fominsky E, Nardelli P, De Lorenzo R, Vitali G, De Cobelli F, Rovere-Querini P, Scandroglio AM.	EXCLUDE
Conjunctivitis, episcleritis and anterior uveitis as the first presenting features of granulomatosis with polyangiitis	Foster LD, Nyugen M, Margolin E.	EXCLUDE
Treatment of fibrotic interstitial lung disease: current approaches and future directions	Johannson KA, Chaudhuri N, Adegunsoye A, Wolters PJ.	EXCLUDE
Dietary Phytoestrogens Ameliorate Hydrochloric Acid-Induced Chronic Lung Injury and Pulmonary Fibrosis in Mice	Solopov P, Colunga Biancatelli RML, Dimitropoulou C, Catravas JD.	EXCLUDE
Alpha-lipoic acid attenuates silica-induced pulmonary fibrosis by improving mitochondrial function via AMPK/PGC1α pathway activation in C57BL/6J mice	Chang M, Xu G, Xiong C, Yang X, Yan S, Tao Y, Li H, Li Y, Yao S, Zhao Y.	EXCLUDE
PPARγ mediates the anti-pulmonary fibrosis effect of icaritin	Hua Q, Huang X, Xie W, Zhao F, Cheng H, Luo Z, Han J, Wang Z, Zeng Q, Lin M, Zhou T, Zhang J, Gu C, Liu W, Tang S.	EXCLUDE
Rare case of Sjögren's syndrome antibody (SSA-Ro52kDA)-associated interstitial lung disease and myositis with pipe stem capillaries	Ramu A, Kaur N, Jain R.	EXCLUDE
Effects of silver nanoparticles-polysaccharide on bleomycin-induced pulmonary fibrosis in rats	Hassan AI, Samir A, Youssef HF, Mohamed SS, Asker MS, Mahmoud MG.	EXCLUDE
Repetitive Immune-Mediated Noninfectious Endocarditis Necessitating 5 Mitral Valve Replacements	Muller SA, Leavis HL, Taha K, Koenderman L, Chamuleau SAJ, Suyker WJL, Cramer MJ.	EXCLUDE
Case Report: Sustained Remission Due to PD-1-Inhibition in a Metastatic Melanoma Patient With Depleted B Cells	Wulfken LM, Becker JC, Hayajneh R, Wagner AD, Schaper-Gerhardt K, Flatt N, Grimmelmann I, Gutzmer R.	EXCLUDE
A phycocyanin derived eicosapeptide attenuates lung fibrosis development	Li Q, Peng W, Zhang Z, Pei X, Sun Z, Ou Y.	EXCLUDE
Successful benralizumab for eosinophilic myocarditis in eosinophilic granulomatosis with polyangiitis	Belfeki N, Abroug S, Ghriss N, Chouchane I, Hamrouni S, Strazzulla A, Zayet S.	EXCLUDE
A clinical case of recurrent episcleritis as the initial manifestation of granulomatosis with polyangiitis	Ciotoracu AC, Dimăncescu MG, Mitulescu TC, Haralambie CI, Iorga AM, Busuioc C, Predețeanu D.	EXCLUDE
Targeting fatty acid metabolism for fibrotic disorders	Hwang S, Chung KW.	EXCLUDE
Smoke Signals: Promise of Nicotine as a Treatment for Pulmonary Sarcoidosis	Bhargava M, Mroz MM, Maier LA.	EXCLUDE
Pulmonary hypertension associated with busulfan	Hagenburg J, Savale L, Lechartier B, Ghigna MR, Chaumais MC, Jaïs X, Sitbon O, Humbert M, Montani D.	EXCLUDE
Exosomes derived from induced pluripotent stem cells suppresses M2-type macrophages during pulmonary fibrosis via miR-302a-3p/TET1 axis	Zhou Y, Gao Y, Zhang W, Chen Y, Jin M, Yang Z.	EXCLUDE
Combination therapy of tanshinone IIA and puerarin for pulmonary fibrosis via targeting IL6-JAK2-STAT3/STAT1 signaling pathways	Xue Z, Zhao F, Sang X, Qiao Y, Shao R, Wang Y, Gao S, Fan G, Zhu Y, Yang J.	EXCLUDE
CG223, a novel BET inhibitor, exerts TGF-β1-mediated antifibrotic effects in a murine model of bleomycin-induced pulmonary fibrosis	Kaneshita S, Kida T, Yoshioka M, Nishioka K, Raje M, Sakashita A, Hirano A, Sagawa T, Kasahara A, Inoue T, Fujioka K, Nagahara H, Wada M, Kohno M, Strovel JW, Fletcher S, Ashihara E, Kawahito Y.	EXCLUDE
Effect of dihydromyricetin on SARS-CoV-2 viral replication and pulmonary inflammation and fibrosis	Xiao T, Wei Y, Cui M, Li X, Ruan H, Zhang L, Bao J, Ren S, Gao D, Wang M, Sun R, Li M, Lin J, Li D, Yang C, Zhou H.	EXCLUDE
Intravenous cyclophosphamide in acute exacerbation of rheumatoid arthritis-related interstitial lung disease: A propensity-matched analysis using a nationwide inpatient database	Nakamura K, Ohbe H, Ikeda K, Uda K, Furuya H, Furuta S, Nakajima M, Sasabuchi Y, Matsui H, Fushimi K, Yasunaga H, Nakajima H.	EXCLUDE
A real-world assessment of mycophenolate mofetil for remission induction in eosinophilic granulomatosis with polyangiitis	Philobos M, Perkins A, Karabayas M, Dospinescu P, Fluck N, Kidder D, Chapman FA, Dhaun N, Basu N.	EXCLUDE
Disseminated Trichosporon asahii infection presenting as eosinophilia in an immunocompetent patient: A case report	Yang F, Feng J, Wang L, Jiang L, Sheng L, Wu J, Cao Q, Yi M.	EXCLUDE
Modeling the risk of radiation pneumonitis in esophageal squamous cell carcinoma treated with definitive chemoradiotherapy	Lan K, Xu C, Liu S, Zhu J, Yang Y, Zhang L, Guo S, Xi M.	EXCLUDE
Comparison of the effectiveness of cyclophosphamide and rituximab treatment in patients with systemic sclerosis-related interstitial lung diseases: a retrospective, observational cohort study	Yılmaz DD, Borekci S, Musellim B.	EXCLUDE
A Pilot Randomized Trial of Transdermal Nicotine for Pulmonary Sarcoidosis	Crouser ED, Smith RM, Culver DA, Julian MW, Martin K, Baran J, Diaz C, Erdal BS, Hade EM.	EXCLUDE
Ion therapy of pulmonary fibrosis by inhalation of ionic solution derived from silicate bioceramics	Chen T, Zhang Z, Weng D, Lu L, Wang X, Xing M, Qiu H, Zhao M, Shen L, Zhou Y, Chang J, Li HP.	EXCLUDE
Granulomatous-lymphocytic Interstitial Lung Disease Associated with Good's Syndrome That Responded to Immunoglobulin Therapy	Gocho K, Kimura T, Matsushita S, Shinozawa S, Hamanaka N, Inoue Y, Takemura T.	EXCLUDE
A dry powder inhalable formulation of salvianolic acids for the treatment of pulmonary fibrosis: safety, lung deposition, and pharmacokinetic study	Jiang L, Li Y, Yu J, Wang J, Ju J, Dai J.	EXCLUDE
Low dose intravenous immunoglobulin in addition to cyclophosphamide in systemic sclerosis : Single centre experience	Perković D, Petrić M, Božić I, Borić K, Marasović Krstulović D, Radić M, Martinović Kaliterna D.	EXCLUDE
Adherence to Inhaled Therapy in Patients with COPD Associated to Pneumoconiosis	Peng Y, Duan J, Li X, Zeng Y, Zhou Z, Deng M, Ouyang R, Chen Y, Cai S, Chen P.	EXCLUDE
Identification of hub genes and key pathways of paraquat-induced human embryonic pulmonary fibrosis by bioinformatics analysis and in vitro studies	Zeng X, Hu J, Yan M, Xie C, Xu W, Hu Q, Feng J, Gu ZC, Fu Y.	EXCLUDE
Effect of supercritical carbon dioxide fluid extract from Chrysanthemum indicum Linné on bleomycin-induced pulmonary fibrosis	Nie J, Liu Y, Sun C, Zheng J, Chen B, Zhuo J, Su Z, Lai X, Chen J, Zheng J, Li Y.	EXCLUDE
GED-0507 attenuates lung fibrosis by counteracting myofibroblast transdifferentiation in vivo and in vitro	Speca S, Dubuquoy C, Rousseaux C, Chavatte P, Desreumaux P, Spagnolo P.	EXCLUDE
Synthesis and biological evaluation of selenogefitinib for reducing bleomycin-induced pulmonary fibrosis	Bai Y, Zhang Y, Chu P, Wang C, Li L, Qi Y, Han X, Zhang B, Sun H, Li Y, Chen L, Ma X.	EXCLUDE
Rituximab and Abatacept Are Effective in Differential Treatment of Interstitial Lymphocytic Lung Disease in Children With Primary Immunodeficiencies	Rodina Y, Deripapa E, Shvets O, Mukhina A, Roppelt A, Yuhacheva D, Laberko A, Burlakov V, Abramov D, Tereshchenko G, Novichkova G, Shcherbina A.	EXCLUDE
The pan-PPAR agonist lanifibranor reduces development of lung fibrosis and attenuates cardiorespiratory manifestations in a transgenic mouse model of systemic sclerosis	Derrett-Smith E, Clark KEN, Shiwen X, Abraham DJ, Hoyles RK, Lacombe O, Broqua P, Junien JL, Konstantinova I, Ong VH, Denton CP.	EXCLUDE
ALK-positive histiocytosis with disseminated disease responded to alectinib: a case report	Tian Y, Li J, Liu B, Xie H, Zheng M, Yao W.	EXCLUDE
Sustained response to targeted therapies in a patient with pulmonary hypertension owing to Langerhans cell histiocytosis	Hakgör A, Tokgöz HC, Akbal ÖY, Tanyeri S, Keskin B, Kültürsay B, Karagöz A, Kaymaz C.	EXCLUDE
Sphingolipids as a Novel Therapeutic Target in Radiation-Induced Lung Injury	Jacobson JR.	EXCLUDE
Disseminated mucocutaneous trichosporonosis in a patient with histiocytic sarcoma	Robles-Tenorio A, Rivas-López RA, Bonifaz A, Tarango-Martínez VM.	EXCLUDE
Update on sarcoidosis guidelines	Millward K, Fiddler CA, Thillai M.	EXCLUDE
Silibinin alleviates silica-induced pulmonary fibrosis: Potential role in modulating inflammation and epithelial-mesenchymal transition	Ali SA, Saifi MA, Godugu C, Talla V.	EXCLUDE
A case of omalizumab-associated eosinophilic granulomatosis with polyangiitis	Yamaki Y, Hayashi D, Honda K, Imai H, Takada H.	EXCLUDE
Pulmonary hypertension in interstitial lung disease: screening, diagnosis and treatment	Behr J, Nathan SD.	EXCLUDE
Dehydrocostus lactone inhibits BLM-induced pulmonary fibrosis and inflammation in mice via the JNK and p38 MAPK-mediated NF-κB signaling pathways	Xiong Y, Cui X, Zhou Y, Chai G, Jiang X, Ge G, Wang Y, Sun H, Che H, Nie Y, Zhao P.	EXCLUDE
Cutaneous adverse events in children treated with vemurafenib for refractory BRAF(V600E) mutated Langerhans cell histiocytosis	Tardieu M, Néron A, Duvert-Lehembre S, Amine Larabi I, Barkaoui M, Emile JF, Seigneurin A, Boralevi F, Donadieu J.	EXCLUDE
Histiocytosis and the nervous system: from diagnosis to targeted therapies	Cohen Aubart F, Idbaih A, Emile JF, Amoura Z, Abdel-Wahab O, Durham BH, Haroche J, Diamond EL.	EXCLUDE
Clinical significance of anti-Ro52 (TRIM21) antibodies in adult patients with connective tissue diseases	Decker P, Moulinet T, Lopez B, Dubucquoi S, Bonnotte B, Lakomy D, Revuz S, Luc A, Bittencourt MC, Hachulla E, Jaussaud R.	EXCLUDE
Antifibrotics in systemic sclerosis	Martin-Lopez M, Carreira PE.	EXCLUDE
Relevance of immunomodulatory therapy for interstitial lung disease in systemic sclerosis	Aringer M, Riemekasten G.	EXCLUDE
Outcomes of Patients With Interstitial Lung Disease Receiving Programmed Cell Death 1 Inhibitors: A Retrospective Case Series	Dobre IA, Frank AJ, D'Silva KM, Christiani DC, Okin D, Sharma A, Montesi SB.	EXCLUDE
Alamandine via MrgD receptor attenuates pulmonary fibrosis via NOX4 and autophagy pathway	Liu Q, Zheng B, Zhang Y, Huang W, Hong Q, Meng Y.	EXCLUDE
Connective tissue disease--associated interstitial lung disease: an underreported cause of interstitial lung disease in Sub-Saharan Africa	Olaosebikan H, Adeyeye O, Akintayo R, Akpabio A, Adenitan A, Adelowo O, Ojo O, Abimbola FO.	EXCLUDE
Long-Term Safety of Rituximab in Granulomatosis With Polyangiitis and in Microscopic Polyangiitis	Merkel PA, Niles JL, Mertz LE, Lehane PB, Pordeli P, Erblang F.	EXCLUDE
Subclinical Pulmonary Granulomatosis With Polyangiitis With Dramatic Response to Treatment	Silva-Carmona M, Sayad E, Vogel TP.	EXCLUDE
The Paradoxical Reaction to Rituximab in Six Granulomatosis with Polyangiitis Patients: How Could it be Explained and Managed?	Alesaeidi S, Piri SM, Tavakolpour S.	EXCLUDE
The Impact of Rheumatoid Arthritis on Bone Loss: Links to Osteoporosis and Osteopenia	Kareem R, Botleroo RA, Bhandari R, Ogeyingbo OD, Ahmed R, Gyawali M, Venkatesan N, Elshaikh AO.	EXCLUDE
Effect of paraquat on cytotoxicity involved in oxidative stress and inflammatory reaction: A review of mechanisms and ecological implications	Chen J, Su Y, Lin F, Iqbal M, Mehmood K, Zhang H, Shi D.	EXCLUDE
Multi-Pharmaceutical Activities of Chinese Herbal Polysaccharides in the Treatment of Pulmonary Fibrosis: Concept and Future Prospects	Wu X, Huang J, Wang J, Xu Y, Yang X, Sun M, Shi J.	EXCLUDE
Vitamin D suppresses bleomycin-induced pulmonary fibrosis by targeting the local renin-angiotensin system in the lung	Chang J, Nie H, Ge X, Du J, Liu W, Li X, Sun Y, Wei X, Xun Z, Li YC.	EXCLUDE
Metformin attenuates silica-induced pulmonary fibrosis via AMPK signaling	Cheng D, Xu Q, Wang Y, Li G, Sun W, Ma D, Zhou S, Liu Y, Han L, Ni C.	EXCLUDE
Kurarinone Attenuates BLM-Induced Pulmonary Fibrosis via Inhibiting TGF-β Signaling Pathways	Park SJ, Kim TH, Lee K, Kang MA, Jang HJ, Ryu HW, Oh SR, Lee HJ.	EXCLUDE
Cost drivers in the pharmacological treatment of interstitial lung disease	Maqhuzu PN, Kreuter M, Bahmer T, Kahn N, Claussen M, Holle R, Schwarzkopf L.	EXCLUDE
Real-world experience of tocilizumab in systemic sclerosis: potential benefit on lung function for anti-topoisomerase-positive patients	Suleman Y, Clark KEN, Cole AR, Ong VH, Denton CP.	EXCLUDE
A 60-Year-Old Man With Dyspnea, Proximal Muscle Weakness, and Pulmonary Arterial Hypertension	Rogers E, Moffet EW, Allen N, Rivera-Zengotita M, Harden C, Ataya A.	EXCLUDE
A circulating subset of BRAF(V600E) -positive cells in infants with high-risk Langerhans cell histiocytosis treated with BRAF inhibitors	Poch R, Le Louet S, Hélias-Rodzewicz Z, Hachem N, Plat G, Barkaoui MA, Lapillonne H, Delhommeau F, Emile JF, Donadieu J, Héritier S.	EXCLUDE
A Novel Insight into Endothelial and Cardiac Cells Phenotype in Systemic Sclerosis Using Patient-Derived Induced Pluripotent Stem Cell	Gholami S, Mazidi Z, Pahlavan S, Moslem F, Hosseini M, Taei A, Hesaraki M, Barekat M, Aghdami N, Baharvand H.	EXCLUDE
Citrus alkaline extracts prevent endoplasmic reticulum stress in type II alveolar epithelial cells to ameliorate pulmonary fibrosis via the ATF3/PINK1 pathway	Wang Z, Feng F, He H, Wu Q, Gu C, Hrovat J, Peng W, Xu Y, Han D, Yang P, Zhou X, Li J, Shan J.	EXCLUDE
Comparative effectiveness of mycophenolate mofetil versus cyclophosphamide in systemic sclerosis-related interstitial lung disease	Gkiouras K, Grammatikopoulou MG, Simopoulou T, Daniil Z, Bogdanos DP.	EXCLUDE
A bilirubin-derived nanomedicine attenuates the pathological cascade of pulmonary fibrosis	Keum H, Kim D, Kim J, Kim TW, Whang CH, Jung W, Jon S.	EXCLUDE
Glycyrrhizic acid, as an inhibitor of HMGB1, alleviates bleomycin-induced pulmonary toxicity in mice through the MAPK and Smad3 pathways	Zhu ZH, Li X, He LF, Cai HF, Ye B, Wu ZM.	EXCLUDE
Efficacy of mycophenolate mofetil versus cyclophosphamide in systemic sclerosis-related interstitial lung disease: a systematic review and meta-analysis	Ma X, Tang R, Luo M, Zeng Z, Shi Y, Tang B, Xiao R.	EXCLUDE
Hypersensitivity pneumonitis: Lessons from a randomized controlled trial in children	Griese M, Stehling F, Schwerk N, Rosewich M, Jerkic PS, Rock H, Ruckes C, Kronfeld K, Sebah D, Wetzke M, Seidl E.	EXCLUDE
Reactivation of hepatitis C virus with severe hepatitis flare during steroid administration for interstitial pneumonia	Sato K, Inoue J, Kakazu E, Ninomiya M, Iwata T, Sano A, Tsuruoka M, Masamune A.	EXCLUDE
Adrenomedullin Ameliorates Pulmonary Fibrosis by Regulating TGF-ß-Smads Signaling and Myofibroblast Differentiation	Wei Y, Tanaka M, Sakurai T, Kamiyoshi A, Ichikawa-Shindo Y, Kawate H, Cui N, Kakihara S, Zhao Y, Aruga K, Sanjo H, Shindo T.	EXCLUDE
Iguratimod reduces B-cell secretion of immunoglobulin to play a protective role in interstitial lung disease	Han Q, Zheng Z, Liang Q, Fu X, Yang F, Xie R, Ding J, Zhang K, Zhu P.	EXCLUDE
Rapidly Progressive Systemic Sclerosis-associated Interstitial Lung Disease After Intravesical Bacillus Calmette-Guérin Therapy for Early-stage Bladder Cancer	Boleto G, Avouac J, Allanore Y.	EXCLUDE
Pulmonary fibrosis in critically ill patients with novel coronavirus pneumonia during the convalescent stage and a proposal for early intervention	Zou H, Li SQ.	EXCLUDE
STRATUS: A Phase II Study of Abituzumab in Patients With Systemic Sclerosis-associated Interstitial Lung Disease	Khanna D, Tashkin DP, Wells AU, Seibold JR, Wax S, Vazquez-Mateo C, Fleuranceau-Morel P, Damian D, Denton CP.	EXCLUDE
Granulomatosis with polyangiitis presents with skip lesions of the bowel	Ramspott JP, Neureiter D, Emmanuel K, Jäger T.	EXCLUDE
Omalizumab-associated eosinophilic granulomatosis with polyangiitis: cause or coincidence?	Carson LN, Pradhan A, Subramanian D.	EXCLUDE
Cyclophosphamide for interstitial lung disease-associated acute respiratory failure: mortality, clinical response and radiological characteristics	van Gemert JP, van den Berk IAH, Nossent EJ, Heunks LMA, Jonkers RE, Vlaar AP, Bonta PI.	EXCLUDE
Isolated interstitial lung disease associated with anti-Ku autoantibodies: a case responding to a CD20 inhibitor	Ottewill C, Aamir S, Nash D, Dunne R, Redmond K, Fabre A, Durcan L, Keogan M, Hurley K.	EXCLUDE
Efficacy of Benralizumab and Clinical Course of IgG4 in Eosinophilic Granulomatosis With Polyangiitis	Miyata Y, Inoue H, Homma T, Tanaka A, Sagara H.	EXCLUDE
Adult-onset perianal Langerhans cell histiocytosis presenting as pruritus ani: a case report and review of the literature	Hamdan M, Qiao JC, Fikfak V.	EXCLUDE
Liposomes Loaded with Everolimus and Coated with Hyaluronic Acid: A Promising Approach for Lung Fibrosis	Pandolfi L, Marengo A, Japiassu KB, Frangipane V, Tsapis N, Bincoletto V, Codullo V, Bozzini S, Morosini M, Lettieri S, Vertui V, Piloni D, Arpicco S, Fattal E, Meloni F.	EXCLUDE
RS4651 suppresses lung fibroblast activation via the TGF-β1/SMAD signalling pathway	Li S, Xu A, Li Y, Tan C, La Regina G, Silvestri R, Wang H, Qi W.	EXCLUDE
Vasculitis Presenting as Autonomic Failure	Blech B, Meyer M, Goodman B, Knox M, Aslam F, Schmitt A, Grill M.	EXCLUDE
Safety and efficacy of rituximab in systemic sclerosis (DESIRES): a double-blind, investigator-initiated, randomised, placebo-controlled trial	Ebata S, Yoshizaki A, Oba K, Kashiwabara K, Ueda K, Uemura Y, Watadani T, Fukasawa T, Miura S, Yoshizaki-Ogawa A, Asano Y, Okiyama N, Kodera M, Hasegawa M, Sato S.	EXCLUDE
The Correlation between Helicobacter Pylori Infection and Disease Severity in Patients with Systemic Sclerosis	Atabati E, Shariati Sarabi Z, Jokar MH, Hashemzadeh K, Mirfeizi Z.	EXCLUDE
Iguratimod attenuates general disease activity and improves lung function in rheumatoid arthritis-associated interstitial lung disease patients	Shu P, Shao SQ, Cai XN, Zhou DM, Ma H, Lu L, Yin HQ, Yin SL.	EXCLUDE
Management of Pulmonary Hypertension Due to Chronic Lung Disease	Sugarman J, Weatherald J.	EXCLUDE
Clinical manifestations and outcome of SARS-CoV-2 infections in children and adolescents with rheumatic musculoskeletal diseases: data from the National Paediatric Rheumatology Database in Germany	Sengler C, Eulert S, Minden K, Niewerth M, Horneff G, Kuemmerle-Deschner J, Siemer C, Berendes R, Girschick H, Hühn R, Borte M, Hospach A, Emminger W, Armann J, Klein A, Kallinich T.	EXCLUDE
Reply to "Mepolizumab in patients with eosinophilic granulomatosis with polyangiitis in remission: What is the right dose?"	Caminati M, Crisafulli E, Lunardi C, Micheletto C, Festi G, Maule M, Giollo A, Orsolini G, Senna G.	EXCLUDE
Mepolizumab in patients with eosinophilic granulomatosis with polyangiitis in remission: What is the right dose?	Akdime F, Puéchal X, Roche N.	EXCLUDE
Calycosin attenuates pulmonary fibrosis by the epithelial-mesenchymal transition repression upon inhibiting the AKT/GSK3β/β-catenin signaling pathway	Liu X, Shao Y, Zhang X, Ji X, Xie M, Liu H.	EXCLUDE
Justification of the Subcutaneous Mepolizumab Dose of 300 mg in Eosinophilic Granulomatosis With Polyangiitis and Hypereosinophilic Syndrome	Pouliquen IJ, Austin D, Steinfeld J, Yancey SW.	EXCLUDE
Assessment of chemotherapy regimens on radiation pneumonitis in patients with unresectable stage III non-small-cell lung cancer after definitive chemoradiotherapy	Sakaguchi T, Ito K, Furuya N, Morikawa K, Fujiwara K, Nishii Y, Inoue T, Hataji O, Mineshita M.	EXCLUDE
Interstitial lung disease due to anti-TNF use in the treatment of psoriasis	Turíbio DDCQ, Oliveira FCS, Barreto SMF, Jabour TBF.	EXCLUDE
Successful treatment of congenital systemic juvenile xanthogranulomatosis with pulmonary involvement	Ataseven E, Kizmazoglu D, Oniz H.	EXCLUDE
Characteristics and evaluation of acute exacerbations in chronic interstitial lung diseases	Kershaw CD, Batra K, Torrealba JR, Terada LS.	EXCLUDE
Dopamine receptor agonists ameliorate bleomycin-induced pulmonary fibrosis by repressing fibroblast differentiation and proliferation	Mou Y, Liu J, Pan T, Wang Q, Miao K, Xu Y, Xiong W, Yu J.	EXCLUDE
Acute fibrinous and organizing pneumonia with myelodysplastic syndrome and pneumocystis jiroveci pneumonia: a case report	Lin M, Zhang Y, Qiu Y.	EXCLUDE
Targeting Runt-Related Transcription Factor 1 Prevents Pulmonary Fibrosis and Reduces Expression of Severe Acute Respiratory Syndrome Coronavirus 2 Host Mediators	O'Hare M, Amarnani D, Whitmore HAB, An M, Marino C, Ramos L, Delgado-Tirado S, Hu X, Chmielewska N, Chandrahas A, Fitzek A, Heinrich F, Steurer S, Ondruschka B, Glatzel M, Krasemann S, Sepulveda-Falla D, Lagares D, Pedron J, Bushweller JH, Liu P, Arboleda-Velasquez JF, Kim LA.	EXCLUDE
ROCK inhibitor attenuates carbon blacks-induced pulmonary fibrosis in mice via Rho/ROCK/NF-kappa B pathway	Yan J, Tang Y, Zhong X, Huang H, Wei H, Jin Y, He Y, Cao J, Jin L, Hu B.	EXCLUDE
Kindlin-2 Acts as a Key Mediator of Lung Fibroblast Activation and Pulmonary Fibrosis Progression	Zhang P, Wang J, Luo W, Yuan J, Cui C, Guo L, Wu C.	EXCLUDE
Epithelium- and endothelium-derived exosomes regulate the alveolar macrophages by targeting RGS1 mediated calcium signaling-dependent immune response	Feng Z, Zhou J, Liu Y, Xia R, Li Q, Yan L, Chen Q, Chen X, Jiang Y, Chao G, Wang M, Zhou G, Zhang Y, Wang Y, Xia H.	EXCLUDE
Biologics for Eosinophilic Granulomatosis With Polyangiitis-One Size Does Not Fit All: Comment on the Article by Canzian et al	Caminati M, Giollo A, Senna G, Lunardi C.	EXCLUDE
Concomitant inhibition of hedgehog signalling and activation of retinoid receptors abolishes bleomycin-induced lung fibrosis	Eleraky AF, Helal GK, Elshafie MF, Ismail RS.	EXCLUDE
Tocilizumab Prevents Progression of Early Systemic Sclerosis-Associated Interstitial Lung Disease	Roofeh D, Lin CJF, Goldin J, Kim GH, Furst DE, Denton CP, Huang S, Khanna D; focuSSced Investigators.	EXCLUDE
Two cases of refractory eosinophilic granulomatosis with polyangiitis wherein mepolizumab was effective against pulmonary and ear lesions	Ushio Y, Wakiya R, Kato M, Kameda T, Nakashima S, Shimada H, Mansour MMF, Sugihara K, Miyashita T, Kadowaki N, Dobashi H.	EXCLUDE
Tocilizumab for refractory rapidly progressive interstitial lung disease related to anti-MDA5-positive dermatomyositis	Zhang X, Zhou S, Wu C, Li M, Wang Q, Zhao Y, Zeng X.	EXCLUDE
A case of polyangiitis overlap syndrome of giant cell arteritis and granulomatosis with polyangiitis successfully treated with rituximab	Shibata A, Kondo T, Kurasawa T, Chino K, Okada Y, Amano K.	EXCLUDE
Combinatory Effect of ALA-PDT and Itraconazole Treatment for Trichosporon asahii	Lan Y, Lu S, Zheng B, Tang Z, Li J, Zhang J.	EXCLUDE
The effects of methanolic extract of Glycyrrhiza glabra on the prevention and treatment of bleomycin-induced pulmonary fibrosis in rat: experimental study	Samareh Fekri M, Poursalehi HR, Sharififar F, Mandegary A, Rostamzadeh F, Mahmoodi R.	EXCLUDE
Glucocorticoid with cyclophosphamide for oral paraquat poisoning	Li LR, Chaudhary B, You C, Dennis JA, Wakeford H.	EXCLUDE
Interstitial lung disease in lysosomal storage disorders	Borie R, Crestani B, Guyard A, Lidove O.	EXCLUDE
Real-life evidence of low-dose mepolizumab efficacy in EGPA: a case series	Detoraki A, Tremante E, Poto R, Morelli E, Quaremba G, Granata F, Romano A, Mormile I, Rossi FW, de Paulis A, Spadaro G.	EXCLUDE
The Improvement Effect of Sodium Ferulate on the Formation of Pulmonary Fibrosis in Silicosis Mice Through the Neutrophil Alkaline Phosphatase 3 (NALP3)/Transforming Growth Factor-β1 (TGF-β1)/α-Smooth Muscle Actin (α-SMA) Pathway	Han J, Jia Y, Wang S, Gan X.	EXCLUDE
Isolated CNS involvement in eosinophilic granulomatosis with polyangiitis treated with mepolizumab: A case report	Son H, Lee WJ, Moon J, Yoon S, Jung KH, Park KI, Lee SK, Chu K.	EXCLUDE
Myositis-Related Interstitial Lung Disease: A Respiratory Physician's Point of View	Waseda Y.	EXCLUDE
Uncharted waters: mesenchymal stem cell treatment for pediatric refractory rheumatic diseases; a single center case series	Wong SC, Medrano LC, Hoftman AD, Jones OY, McCurdy DK.	EXCLUDE
Reintroduction of immunosuppressive medications in pediatric rheumatology patients with histoplasmosis: a case series	Brown RA, Barbar-Smiley F, Yildirim-Toruner C, Ardura MI, Ardoin SP, Akoghlanian S.	EXCLUDE
Refractory eosinophilic fasciitis successfully treated with infliximab: A case report	Śmigielska P, Czarny J, Kowalski J, Wilkowska A, Nowicki RJ.	EXCLUDE
Langerhans Cell Histiocytosis-A Benign Presentation Heralding a Serious Disease	Gomes N, Costa-Silva M, Nogueira A, Lopes JM, Marques A, Brito I, Trigo F, Couto C, Azevedo F, Mota A.	EXCLUDE
Tumor-like Lesions in Patients with Granulomatosis with Polyangiitis: A Case Series	Gendelman O, Kuntzman Y, Shovman O, Langevitz P, Tsur AM, Erez D, Levy Y, Amital H.	EXCLUDE
Systemic sclerosis-associated interstitial lung disease treated with tocilizumab	Dauny V, Borie R, Forien M, Ghanem M, Palazzo E, Jelin G, Dieudé P, Ottaviani S.	EXCLUDE
Hypersensitivity Pneumonitis in a Pediatric Patient	Naz M, Parveen S, Khan AA, Zafar F.	EXCLUDE
The Efficacy of Mycophenolate Mofetil in Remission Maintenance Therapy for Microscopic Polyangiitis and Granulomatosis with Polyangiitis	Pyo JY, Lee LE, Ahn SS, Song JJ, Park YB, Lee SW.	EXCLUDE
Management of Connective Tissue Disease-Associated Interstitial Lung Disease	Kawano-Dourado L, Lee JS.	EXCLUDE
Integrating new therapies for systemic sclerosis-associated lung fibrosis in clinical practice	Khanna D, Denton CP.	EXCLUDE
Contemporary Concise Review 2020: Interstitial lung disease	Teoh AKY, Corte TJ.	EXCLUDE
Efficacy and safety of abatacept in interstitial lung disease of rheumatoid arthritis: A systematic literature review	Vicente-Rabaneda EF, Atienza-Mateo B, Blanco R, Cavagna L, Ancochea J, Castañeda S, González-Gay MÁ.	EXCLUDE
Effect of anti-interleukin-17 biologics on Krebs von den Lungen-6 level in patients with psoriasis	Hara H, Miyagawa H, Araya J, Minagawa S, Numata T, Umezawa Y, Asahina A, Nakagawa H, Kuwano K.	EXCLUDE
Fluorofenidone attenuates paraquat‑induced pulmonary fibrosis by regulating the PI3K/Akt/mTOR signaling pathway and autophagy	Jiang F, Li S, Jiang Y, Chen Z, Wang T, Liu W.	EXCLUDE
Salvianolic acid B inhalation solution enhances antifibrotic and anticoagulant effects in a rat model of pulmonary fibrosis	Zhang T, Liu M, Gao Y, Li H, Song L, Hou H, Chen T, Ma L, Zhang G, Ye Z.	EXCLUDE
Safety and efficacy of rituximab in connective tissue disease-associated interstitial lung disease: A systematic review and meta-analysis	Xing NS, Fan GZ, Yan F, Liu YP, Zhang R.	EXCLUDE
Evodiamine alleviates lipopolysaccharide-induced pulmonary inflammation and fibrosis by activating apelin pathway	Ye C, Zhang N, Zhao Q, Xie X, Li X, Zhu HP, Peng C, Huang W, Han B.	EXCLUDE
Anti-melanoma differentiation-associated gene 5 (MDA5) antibody-positive dermatomyositis responds to rituximab therapy	Ge Y, Li S, Tian X, He L, Lu X, Wang G.	EXCLUDE
Treatment Response of Deferiprone in Infratentorial Superficial Siderosis: a Systematic Review	Flores Martin A, Shanmugarajah P, Hoggard N, Hadjivassiliou M.	EXCLUDE
Durvalumab for patients with unresectable stage III non-small cell lung cancer and grade 1 radiation pneumonitis following concurrent chemoradiotherapy: a multicenter prospective cohort study	Sugimoto T, Fujimoto D, Sato Y, Tamiya M, Yokoi T, Tamiya A, Iwasawa S, Hata A, Uchida J, Fukuda Y, Hara S, Kanazu M, Hirano K, Kokubo M, Yamamoto N.	EXCLUDE
Spinal Cord Injury Secondary to Eosinophilic Granulomatosis With Polyangiitis: Case Report and Review of the Literature	Ross L, Leung J, Ngian GS.	EXCLUDE
Cyclophosphamide-associated enteritis presenting with severe protein-losing enteropathy in granulomatosis with polyangiitis: A case report	Sato H, Shirai T, Fujii H, Ishii T, Harigae H.	EXCLUDE
Assessment of Alamandine in Pulmonary Fibrosis and Respiratory Mechanics in Rodents	Fernandes RS, Dias HB, de Souza Jaques WA, Becker T, Rigatto K.	EXCLUDE
Resetting proteostasis with ISRIB promotes epithelial differentiation to attenuate pulmonary fibrosis	Watanabe S, Markov NS, Lu Z, Piseaux Aillon R, Soberanes S, Runyan CE, Ren Z, Grant RA, Maciel M, Abdala-Valencia H, Politanska Y, Nam K, Sichizya L, Kihshen HG, Joshi N, McQuattie-Pimentel AC, Gruner KA, Jain M, Sznajder JI, Morimoto RI, Reyfman PA, Gottardi CJ, Budinger GRS, Misharin AV.	EXCLUDE
Beneficial impact of cathelicidin on hypersensitivity pneumonitis treatment-In vivo studies	Lemieszek MK, Sawa-Wejksza K, Golec M, Dutkiewicz J, Zwoliński J, Milanowski J.	EXCLUDE
Long-term B-lymphocyte depletion and remission of granulomatosis with polyangiitis after two courses of rituximab treatment	Valor-Méndez L, Kleyer A, Rech J, Manger B, Schett G.	EXCLUDE
Inhaled Treprostinil in Group 3 Pulmonary Hypertension	Avdeev S, Tsareva N, Nekludova G.	EXCLUDE
Inhaled Treprostinil in Group 3 Pulmonary Hypertension	Moran-Mendoza O, Min B, Neder JA.	EXCLUDE
Inhaled Treprostinil in Group 3 Pulmonary Hypertension	Saggar R, Abtin F, Channick R.	EXCLUDE
Inhaled Treprostinil in Group 3 Pulmonary Hypertension	Soto FJ, Kravitz JN, Dhand R.	EXCLUDE
Inhaled Treprostinil in Group 3 Pulmonary Hypertension	Nasser M, Kolb M, Cottin V.	EXCLUDE
Sarcoidosis presenting with glazy mucoid sputum and dyspnea: a case report	Al-Kailany W, Timens W, Venmans B, de Jonge G, van der Werf TS.	EXCLUDE
Cobalt-related interstitial lung disease or hard metal lung disease: A case series of Chinese workers	Du X, Liu J, Wang Y, Jin M, Ye Q.	EXCLUDE
The spectrum of progressive fibrosis interstitial lung disease: clinical and managed care considerations	Hamblin MJ, Kaner RJ, Owens GM.	EXCLUDE
Systemic sclerosis with associated interstitial lung disease: management considerations and future directions	Bernstein EJ, Huggins JT, Hummers LK, Owens GM.	EXCLUDE
Non-inferior clinical outcomes of immune checkpoint inhibitors in non-small cell lung cancer patients with interstitial lung disease	Tasaka Y, Honda T, Nishiyama N, Tsutsui T, Saito H, Watabe H, Shimaya K, Mochizuki A, Tsuyuki S, Kawahara T, Sakakibara R, Mitsumura T, Okamoto T, Kobayashi M, Chiaki T, Yamashita T, Tsukada Y, Taki R, Jin Y, Sakashita H, Natsume I, Saitou K, Miyashita Y, Miyazaki Y.	EXCLUDE
Detection and Management of Interstitial Lung Diseases Associated With Connective Tissue Diseases	Castelino FV, Moua T.	EXCLUDE
Treatment challenges in clinically amyopathic dermatomyositis: A case series and review of new therapeutic options for skin involvement	Rodríguez-Tejero A, López-Espadafor B, Montero-Vílchez T, Sánchez-Díaz M, Arias-Santiago S, Molina-Leyva A.	EXCLUDE
Insights on chronic hypersensitivity pneumonitis' treatment: Factors associated with a favourable response to azathioprine	Raimundo S, Pimenta AC, Cruz-Martins N, Rodrigues MC, Melo N, Mota PC, Sokhatska O, Bastos HN, Beltrão M, Guimarães S, Moura CS, Cunha R, Pereira JM, Morais A.	EXCLUDE
Pulmonary fibrosis: Therapeutic and mechanistic insights into the role of phytochemicals	Hosseini SA, Zahedipour F, Sathyapalan T, Jamialahmadi T, Sahebkar A.	EXCLUDE
Single-agent cladribine as an effective front-line therapy for adults with Langerhans cell histiocytosis	Goyal G, Abeykoon JP, Hu M, Young JR, Shah MV, Bennani NN, Call TG, Hook CC, Pardanani A, Inwards DJ, Vassallo R, Ryu JH, Tobin WO, Koster MJ, Davidge-Pitts CJ, Ravindran A, Rech KL, Go RS; Mayo Clinic-University of Alabama at Birmingham Histiocytosis Working Group.	EXCLUDE
Successfully managed combined pulmonary fibrosis and emphysema in a lung large cell neuroendocrine carcinoma patient treated with pembrolizumab	Kagohashi K, Satoh H.	EXCLUDE
Pulmonary toxicities of molecular targeted antineoplastic agents: a single-center 10-year experience	Lee MY, Yoon SY, Kim KH, Lee N, Kim HY, Hwang JH, Won JH.	EXCLUDE
Phase II Investigation of the Efficacy of Antimycobacterial Therapy in Chronic Pulmonary Sarcoidosis	Drake WP, Culver DA, Baughman RP, Judson MA, Crouser ED, James WE, Ayers GD, Ding T, Abel K, Green A, Kerrigan A, Sesay A, Bernard GR.	EXCLUDE
Methylprednisolone pulse treatment improves ProSP-C trafficking in twins with SFTPC mutation: An isoform story?	Delestrain C, Aissat A, Simon S, Tarze A, Duprat E, Nattes E, Costes B, Delattre V, Finet S, Fanen P, Epaud R.	EXCLUDE
Collapsing glomerulopathy in a patient with mixed connective tissue disease	Chamarthi G, Clapp WL, Gopal S.	EXCLUDE
A Pedigree Report of a Rare Case of Weill-Marchesani Syndrome with New Compound Heterozygous LTBP2 Mutations	Lin Z, Zhu M, Deng H.	EXCLUDE
Acetyl oxygen benzoate engeletin ester promotes KLF4 degradation leading to the attenuation of pulmonary fibrosis via inhibiting TGFβ1-smad/p38MAPK-lnc865/lnc556-miR-29b-2-5p-STAT3 signal pathway	Shen K, Li R, Zhang X, Qu G, Li R, Wang Y, Liu B, Lv C, Li M, Song X.	EXCLUDE
Anti-MDA5 antibody-positive dermatomyositis with rapidly progressive interstitial lung disease: report of two cases	Mehta AA, Paul T, Cb M, Haridas N.	EXCLUDE
Life-Threatening Subglottic Stenosis of Granulomatosis with Polyangiitis: A Case Report	An J, Song JW.	EXCLUDE
Tianlongkechuanling Inhibits Pulmonary Fibrosis Through Down-Regulation of Arginase-Ornithine Pathway	Zhang L, Qu S, Wang L, Wang C, Yu Q, Zhang Z, Diao Y, Zhang B, Li Y, Shi Y, Wang P.	EXCLUDE
Radiation pneumonitis and chemotherapy in a patient with multiple myeloma	Cuchet P, Valette X.	EXCLUDE
The VEXAS Syndrome: Uncontrolled Inflammation and Macrocytic Anaemia in a 77-Year-Old Male Patient	Himmelmann A, Brücker R.	EXCLUDE
Biomimetic lipid Nanocomplexes incorporating STAT3-inhibiting peptides effectively infiltrate the lung barrier and ameliorate pulmonary fibrosis	Keum H, Kim J, Yoo D, Kim TW, Seo C, Kim D, Jon S.	EXCLUDE
Gastrointestinal symptoms as first remarkable signs of ANCA-associated granulomatosis with polyangiitis: a case report and reviews	Ledó N, Pethő ÁG.	EXCLUDE
Treatment Outcomes of Langerhans Cell Histiocytosis: A Retrospective Study	Hashimoto K, Nishimura S, Sakata N, Inoue M, Sawada A, Akagi M.	EXCLUDE
Rituximab for eosinophilic granulomatosis with polyangiitis: a systematic review of observational studies	Menditto VG, Rossetti G, Olivari D, Angeletti A, Rocchi M, Gabrielli A, Pomponio G.	EXCLUDE
Inhibitory effects of alkaline extract from the pericarp of Citrus reticulata Blanco on collagen behavior in bleomycin-induced pulmonary fibrosis	Li RF, Chen XY, Xu Y, Feng FC, He HL, Zhou XM.	EXCLUDE
Rheumatoid arthritis related interstitial lung disease - improving outcomes over 25 years: a large multicentre UK study	Kelly CA, Nisar M, Arthanari S, Carty S, Woodhead FA, Price-Forbes A, Middleton D, Dempsey O, Miller D, Basu N, Dawson J, Sathi N, Ahmad Y, Palmer E, Iqbal K, Janakiraman G, Koduri G, Young A.	EXCLUDE
Management of Myositis-Associated Interstitial Lung Disease	Fujisawa T.	EXCLUDE
Ruptured Intrarenal Arterial Aneurysm in a Patient With Granulomatosis With Polyangiitis	Schneider J, Venhoff N, Walz G.	EXCLUDE
CLINICAL FACTORS ASSOCIATED WITH THE RISK OF PULMONARY SARCOIDOSIS RELAPSE	Gavrysyuk V, Merenkova I, Vlasova N, Bychenko O.	EXCLUDE
H. sinensis mycelium inhibits epithelial-mesenchymal transition by inactivating the midkine pathway in pulmonary fibrosis	Lu L, Zhu H, Wang H, Liang H, Hou Y, Dou H.	EXCLUDE
Sarcoidosis during treatment of pulmonary tuberculosis: a rare case report and review of the literature	Cho HS, Kim SJ, Yoo JY.	EXCLUDE
Corticosteroid-Sparing Drugs in Sarcoidosis: How Should We Assess Them?	Judson MA.	EXCLUDE
Tofacitinib as a Steroid-Sparing Therapy in Pulmonary Sarcoidosis, an Open-Label Prospective Proof-of-Concept Study	Friedman MA, Le B, Stevens J, Desmarais J, Seifer D, Ogle K, Choi D, Harrington CA, Jackson P, Rosenbaum JT.	EXCLUDE
Antifibrotic drugs for pulmonary sarcoidosis: A treatment in search of an indication	Judson MA.	EXCLUDE
Relapse of treated anti-GBM disease following hair dye use	Povey J, Rutherford E, Levy J, Muniraju T.	EXCLUDE
Effect of Fluorofenidone Against Paraquat-Induced Pulmonary Fibrosis Based on Metabolomics and Network Pharmacology	Jiang F, Wang T, Li S, Jiang Y, Chen Z, Liu W.	EXCLUDE
Clodronate-loaded liposomal and fibroblast-derived exosomal hybrid system for enhanced drug delivery to pulmonary fibrosis	Sun L, Fan M, Huang D, Li B, Xu R, Gao F, Chen Y.	EXCLUDE
Granulomatosis with polyangiitis: Study of 795 patients from the French Vasculitis Study Group registry	Iudici M, Pagnoux C, Courvoisier DS, Cohen P, Hamidou M, Aouba A, Lifermann F, Ruivard M, Aumaître O, Bonnotte B, Maurier F, Decaux O, Hachulla E, Karras A, Khouatra C, Jourde-Chiche N, Viallard JF, Blanchard-Delaunay C, Godmer P, Quellec AL, Quéméneur T, de Moreuil C, Régent A, Terrier B, Mouthon L, Guillevin L, Puéchal X; French Vasculitis Study Group.	EXCLUDE
Krill oil and low-dose aspirin combination mitigates experimentally induced silicosis in rats: role of NF-κB/TGF-β1/MMP-9 pathway	Abd Elhameed AG.	EXCLUDE
Successful Treatment with Rituximab for Granulomatosis with Polyangiitis and Multiple Cranial Neuropathies	Horiuchi K, Oshima Y, Kudo A.	EXCLUDE
Comment on: Langerhans cell histiocytosis with BRAF p.N486_P490del or MAP2K1 p.K57_G61del treated by the MEK inhibitor trametinib	Vicenzi P, Ray A.	EXCLUDE
Overcoming T-cell exhaustion in LCH: PD-1 blockade and targeted MAPK inhibition are synergistic in a mouse model of LCH	Sengal A, Velazquez J, Hahne M, Burke TM, Abhyankar H, Reyes R, Olea W, Scull B, Eckstein OS, Bigenwald C, Bollard CM, Yu W, Merad M, McClain KL, Allen CE, Chakraborty R.	EXCLUDE
Sustained Remission of Granulomatosis With Polyangiitis After Discontinuation of Glucocorticoids and Immunosuppressant Therapy: Data From the French Vasculitis Study Group Registry	Puéchal X, Iudici M, Pagnoux C, Karras A, Cohen P, Maurier F, Quéméneur T, Lifermann F, Hamidou M, Mouthon L, Terrier B, Guillevin L; French Vasculitis Study Group.	EXCLUDE
Rheumatoid arthritis-associated interstitial lung disease: an overview of epidemiology, pathogenesis and management	Dai Y, Wang W, Yu Y, Hu S.	EXCLUDE
Prevalence of Eosinophilic Granulomatosis With Polyangiitis and Associated Health Care Utilization Among Patients With Concomitant Asthma in US Commercial Claims Database	Gokhale M, Bell CF, Doyle S, Fairburn-Beech J, Steinfeld J, Van Dyke MK.	EXCLUDE
Granulomatosis with polyangiitis manifesting as fever of unknown origin	Mahfooz F, Duffee D, Chavda R.	EXCLUDE
Comparative RNA-Seq Transcriptome Analysis on Pulmonary Inflammation in a Mouse Model of Asthma-COPD Overlap Syndrome	Ma P, Li S, Yang H, Yuan J, Zhang Z, Li X, Fang N, Lin M, Hou Q.	EXCLUDE
Multi-Institutional Prospective Cohort Study of Patients With Pulmonary Hypertension Associated With Respiratory Diseases	Tanabe N, Kumamaru H, Tamura Y, Taniguchi H, Emoto N, Yamada Y, Nishiyama O, Tsujino I, Kuraishi H, Nishimura Y, Kimura H, Inoue Y, Morio Y, Nakatsumi Y, Satoh T, Hanaoka M, Kusaka K, Sumitani M, Handa T, Sakao S, Kimura T, Kondoh Y, Nakayama K, Tanaka K, Ohira H, Nishimura M, Miyata H, Tatsumi K; JRPHS Group.	EXCLUDE
Long-term outcome of severe paediatric pulmonary Langerhans cell histiocytosis: do not underestimate lung plasticity	Benattia A, Delestrain C, Donadieu J, Tazi A.	EXCLUDE
Serious infections in ANCA-associated vasculitides in the biologic era: real-life data from a multicenter cohort of 162 patients	Thomas K, Argyriou E, Kapsala N, Panagiotopoulos A, Chalkia A, Hadziyannis E, Boki K, Katsimbri P, Boumpas DT, Giannou P, Petras D, Vassilopoulos D.	EXCLUDE
Anti-Fibrosis Effects of Magnesium Lithospermate B in Experimental Pulmonary Fibrosis: By Inhibiting TGF-βRI/Smad Signaling	Luo X, Deng Q, Xue Y, Zhang T, Wu Z, Peng H, Xuan L, Pan G.	EXCLUDE
Isolated deafness as a presenting symptom in granulomatosis with polyangiitis	Kousha A, Reed M, Else S.	EXCLUDE
Human pluripotent stem-cell-derived alveolar organoids for modeling pulmonary fibrosis and drug testing	Kim JH, An GH, Kim JY, Rasaei R, Kim WJ, Jin X, Woo DH, Han C, Yang SR, Kim JH, Hong SH.	EXCLUDE
Corticosteroid responsiveness in patients with acute exacerbation of interstitial lung disease admitted to the emergency department	Jang HJ, Yong SH, Leem AY, Lee SH, Kim SY, Lee SH, Kim EY, Chung KS, Jung JY, Kang YA, Kim YS, Chang J, Park MS.	EXCLUDE
Butyrate Improves Skin/Lung Fibrosis and Intestinal Dysbiosis in Bleomycin-Induced Mouse Models	Park HJ, Jeong OY, Chun SH, Cheon YH, Kim M, Kim S, Lee SI.	EXCLUDE
Novel case of a scleroderma-mimicking syndrome associated with gastrointestinal stromal tumour	Butt ZA, Ng WL, Osman K, Howard D.	EXCLUDE
Leukocyte telomere length and mycophenolate therapy in chronic hypersensitivity pneumonitis	Adegunsoye A, Morisset J, Newton CA, Oldham JM, Vittinghoff E, Linderholm AL, Strek ME, Noth I, Garcia CK, Wolters PJ, Ley B.	EXCLUDE
Granulomatosis with polyangiitis presenting as pancreatic disease	Tao JJ, Agarwal A, Cuperfain AB, Pagnoux C.	EXCLUDE
Lessons of the month: ANCA-associated vasculitis - granulomatosis with polyangiitis: 'the great mimic'	Hesford J, Medford AR, Gunawardena H.	EXCLUDE
Granulomatosis with polyangiitis complicated by genital involvement: sustained response to rituximab	Paxton L, Champion De Crespigny P, Nicholls K.	EXCLUDE
Less Common Respiratory Conditions: Sarcoidosis	Garland S, Falk N, Wilk A.	EXCLUDE
What obstetricians should be aware of: serious side effects of antibiotic toxoplasmosis treatment in pregnancy	Ardabili S, Kohl J, Gül G, Hodel M.	EXCLUDE
Pleuroparenchymal fibroelastosis in interstitial lung disease with antineutrophil cytoplasmic antibody-associated vasculitis	Bargagli E, Conticini E, Mazzei MA, Cameli P, Guerrini S, d'Alessandro M, Frediani B; Pleuroparenchymal Fibroelastosis (PPFE) Siena Unit, Italy..	EXCLUDE
Histiocytic Diseases of Neonates: Langerhans Cell Histiocytosis, Rosai-Dorfman Disease, and Juvenile Xanthogranuloma	McClain KL.	EXCLUDE
Generalized granuloma annulare associated with interstitial lung disease: Good response to doxycycline	Eid E, Zein-El-Dine S, Kurban M, Abbas O.	EXCLUDE
Neonatal Fc receptor induces intravenous immunoglobulin growth suppression in Langerhans cell histiocytosis	Nabeshima Y, Kataoka TR, Ueshima C, Saito N, Hirata M, Takeuchi Y, Takei Y, Moriyoshi K, Ono K, Haga H.	EXCLUDE
An update on hypersensitivity pneumonitis: what a clinician wants to know	Huntley CC, Walters GI.	EXCLUDE
Astragaloside IV alleviates silica‑induced pulmonary fibrosis via inactivation of the TGF‑β1/Smad2/3 signaling pathway	Li N, Wu K, Feng F, Wang L, Zhou X, Wang W.	EXCLUDE
Ferulic acid ameliorates the progression of pulmonary fibrosis via inhibition of TGF-β/smad signalling	Ali SA, Saifi MA, Pulivendala G, Godugu C, Talla V.	EXCLUDE
Successful Treatment of Breakthrough Trichosporon asahii Fungemia by the Combination Therapy of Fluconazole and Liposomal Amphotericin B in a Patient with Follicular Lymphoma	Itoh K, Iwasaki H, Negoro E, Shigemi H, Tokimatsu I, Tsutani H, Yamauchi T.	EXCLUDE
Treatment of pulmonary fibrosis in one convalescent patient with corona virus disease 2019 by oral traditional Chinese medicine decoction: A case report	Zhi N, Mo Q, Yang S, Qin YX, Chen H, Wu ZG, Lan CH, Zhang J, Li YL.	EXCLUDE
A new focus on thyrosine kinases inhibitors in eosinophilic granulomatosis with polyangiitis	Triggianese P, D'Antonio A, Conigliaro P, Buccisano F, Fonti GL, Chimenti MS, Perricone R.	EXCLUDE
Uncommon preputial localization of Langerhans cell histiocytosis	Thomas C, Mesnard C, Petrot D, Fraitag S, Legroux J, Barbarot S.	EXCLUDE
Interstitial Pneumonia Secondary to Hermansky-Pudlak Syndrome Type 4 Treated with Different Antifibrotic Agents	Itano J, Tanimoto Y, Kimura G, Hamada N, Tanaka H, Ninomiya S, Kosaki K, Miyahara N, Maeda Y, Kiura K.	EXCLUDE
Animal models of rheumatoid arthritis-associated interstitial lung disease	Xiong L, Xiong L, Ye H, Ma WL.	EXCLUDE
Serum Krebs von den Lungen-6 levels in psoriatic patients under treatment with biologics	Iwata H, Haga N, Sugai T, Fujita Y.	EXCLUDE
Oral administration of curcumin ameliorates pulmonary fibrosis in mice through 15d-PGJ2-mediated induction of hepatocyte growth factor in the colon	Miao YM, Zhang YJ, Qiao SM, Xia YF, Wei ZF, Dai Y.	EXCLUDE
In vivo therapeutic success of MicroRNA-155 antagomir in a mouse model of pulmonary fibrosis induced by bleomycin	Sun X, Kang Y, Xue S, Zou J, Xu J, Tang D, Qin H.	EXCLUDE
Conjunctival Eosinophilic Granulomatosis With Polyangiitis (Churg-Strauss) in a Young Adult Male With Persistent Ptosis	Olson LC, Lelli GJ, Patel SS, Magro CM.	EXCLUDE
Ginsenoside Rg3 inhibits pulmonary fibrosis by preventing HIF-1α nuclear localisation	Fu Z, Xu YS, Cai CQ.	EXCLUDE
Targeting mesenchymal stem cell therapy for severe pneumonia patients	Lam G, Zhou Y, Wang JX, Tsui YP.	EXCLUDE
Astragaloside IV attenuates TGF-β-mediated epithelial-mesenchymal transition of pulmonary fibrosis via suppressing NLRP3 expression in vitro	Hou Y, Zhen Y, Xue Q, Wang W.	EXCLUDE
Optical coherence tomography angiography for the diagnosis of granulomatosis with polyangiitis with serous retinal detachment: A case report	Takashi N, Nakamura A, Kataoka K, Usui Y, Ito Y, Kaneko H.	EXCLUDE
Correlation of Trichosporon asahii Genotypes with Anatomical Sites and Antifungal Susceptibility Profiles: Data Analyses from 284 Isolates Collected in the Last 22 Years across 24 Medical Centers	Francisco EC, de Almeida Junior JN, Queiroz-Telles F, Aquino VR, Mendes AVA, de Oliveira Silva M, Castro PTOE, Guimarães T, Ponzio V, Hahn RC, Chaves GM, Colombo AL.	EXCLUDE
Risk of QTc Interval Prolongation Associated With Circulating Anti-Ro/SSA Antibodies Among US Veterans: An Observational Cohort Study	Lazzerini PE, Cevenini G, Qu YS, Fabris F, El-Sherif N, Acampa M, Cartocci A, Laghi-Pasini F, Capecchi PL, Boutjdir M, Lazaro D.	EXCLUDE
The role of natural products in the prevention and treatment of pulmonary fibrosis: a review	Wang L, Li S, Yao Y, Yin W, Ye T.	EXCLUDE
Successful Treatment with Afatinib after Osimertinib-induced Interstitial Lung Disease in a Patient with EGFR-mutant Non-small-cell Lung Cancer	Nishima S, Miyanaga A, Saito S, Yuasa M, Takahashi S, Kashiwada T, Sugano T, Noro R, Minegishi Y, Terasaki Y, Saito Y, Kubota K, Seike M, Gemma A.	EXCLUDE
Polyphosphate Reverses the Toxicity of the Quasi-Enzyme Bleomycin on Alveolar Endothelial Lung Cells In Vitro	Müller WEG, Neufurth M, Wang S, Schröder HC, Wang X.	EXCLUDE
Methotrexate and rheumatoid arthritis associated interstitial lung disease	Juge PA, Lee JS, Lau J, Kawano-Dourado L, Rojas Serrano J, Sebastiani M, Koduri G, Matteson E, Bonfiglioli K, Sawamura M, Kairalla R, Cavagna L, Bozzalla Cassione E, Manfredi A, Mejia M, Rodríguez-Henriquez P, González-Pérez MI, Falfán-Valencia R, Buendia-Roldán I, Pérez-Rubio G, Ebstein E, Gazal S, Borie R, Ottaviani S, Kannengiesser C, Wallaert B, Uzunhan Y, Nunes H, Valeyre D, Saidenberg-Kerma…	EXCLUDE
The efficacy and safety of Xuebijing injection in the treatment of radiation pneumonitis: A protocol for systematic review and meta-analysis	Li Z, Wang D, Zhang Y, Wang S, Wang X, Li Y, Gui Y, Dong J, Hou W.	EXCLUDE
Cytomegalovirus retinitis in a patient of granulomatosis with polyangiitis on long-term immunosuppressants	Reddy S, Tyagi M, Behera S, Pappuru RR.	EXCLUDE
Multilevel tracheal granulomatosis with polyangiitis (GPA) lesions in a paediatric patient	Konstantinidou S, Coyle P, Pandey G, Butler C.	EXCLUDE
Hydroxychloroquine, a successful treatment for lung disease in ABCA3 deficiency gene mutation: a case report	Shaaban W, Hammoud M, Abdulraheem A, Elsayed YY, Alkazemi N.	EXCLUDE
Lymphoid interstitial pneumonitis in a newly diagnosed late presenter of human immunodeficiency virus infection: a case report	Petrakis V, Panagopoulos P, Ntolios P, Chrysafis I, Georgaraki M, Papazoglou D.	EXCLUDE
Impact of the Combined Immunosuppressive Therapy on Different Mortality Score Groups in Amyopathic Dermatomyositis-Associated Interstitial Lung Disease and the Problem of Sample Splitting	Waki D, Nishimura K.	EXCLUDE
Pulmonary Manifestations of Rheumatoid Arthritis	Christensen KJ, Malesker MA, Jagan N, Moore DR.	EXCLUDE
The rationale for targeting the JAK/STAT pathway in scleroderma-associated interstitial lung disease	Talotta R.	EXCLUDE
New insights into the treatment of CTD-ILD	Wells AU.	EXCLUDE
TPMT and HLA-DQA1-HLA-DRB genetic profiling to guide the use of azathioprine in the treatment of interstitial lung disease: First experience	Taha N, Hosein K, Grant-Orser A, Lin-Shaw A, Mura M.	EXCLUDE
Rituximab for the treatment of eosinophilic granulomatosis with polyangiitis: A systematic literature review	Akiyama M, Kaneko Y, Takeuchi T.	EXCLUDE
Targeted therapies in interstitial lung disease secondary to systemic autoimmune rheumatic disease. Current status and future development	Karakontaki FV, Panselinas ES, Polychronopoulos VS, Tzioufas AG.	EXCLUDE
Rituximab for the treatment of systemic sclerosis-interstitial lung disease	Hughes M, Denton CP, Khanna D.	EXCLUDE
Long-term complications in uniformly treated paediatric Langerhans histiocytosis patients disclosed by 12 years of follow-up of the JLSG-96/02 studies	Sakamoto K, Morimoto A, Shioda Y, Imamura T, Imashuku S; Japan LCH Study Group (JLSG).	EXCLUDE
Abatacept Use Is Associated with Steroid Dose Reduction and Improvement in Fatigue and CD4-Dysregulation in CVID Patients with Interstitial Lung Disease	von Spee-Mayer C, Echternach C, Agarwal P, Gutenberger S, Soetedjo V, Goldacker S, Warnatz K.	EXCLUDE
Pre-existing interstitial lung disease does not affect prognosis in non-small cell lung cancer patients with PD-L1 expression ≥50% on first-line pembrolizumab	Yamaguchi O, Kaira K, Shinomiya S, Mouri A, Hashimoto K, Shiono A, Miura Y, Akagami T, Imai H, Kobayashi K, Kagamu H.	EXCLUDE
Rituximab in the treatment of systemic sclerosis-related interstitial lung disease: a systematic review and meta-analysis	Goswami RP, Ray A, Chatterjee M, Mukherjee A, Sircar G, Ghosh P.	EXCLUDE
Ketogenic diet induces autophagy to alleviate bleomycin-induced pulmonary fibrosis in murine models	Mu E, Wang J, Chen L, Lin S, Chen J, Huang X.	EXCLUDE
Atractylenolide III alleviates the apoptosis through inhibition of autophagy by the mTOR-dependent pathway in alveolar macrophages of human silicosis	Chen S, Tang K, Hu P, Tan S, Yang S, Yang C, Chen G, Luo Y, Zou H.	EXCLUDE
Tofacitinib for cutaneous and pulmonary sarcoidosis: A case series	Kerkemeyer KL, Meah N, Sinclair RD.	EXCLUDE
Arenaria kansuensis attenuates pulmonary fibrosis in mice via the activation of Nrf2 pathway and the inhibition of NF-kB/TGF-beta1/Smad2/3 pathway	Cui Y, Xin H, Tao Y, Mei L, Wang Z.	EXCLUDE
Lung MRI to predict response or lack of response to treatment in interstitial lung disease: initial observations on SSFSE/PROPELLER T2 match/mismatch	de Paula WD, Rodrigues MP, Ferreira NMC, Passini VV, Melo-Silva CA.	EXCLUDE
Pharmacologic Inhibition of HIF-1α Attenuates Radiation-Induced Pulmonary Fibrosis in a Preclinical Image Guided Radiation Therapy	Nam JK, Kim AR, Choi SH, Kim JH, Han SC, Park S, Lee YJ, Kim J, Cho J, Lee HJ, Lee YJ.	EXCLUDE
MiR-200a inversely correlates with Hedgehog and TGF-β canonical/non-canonical trajectories to orchestrate the anti-fibrotic effect of Tadalafil in a bleomycin-induced pulmonary fibrosis model	Mansour SM, El-Abhar HS, Soubh AA.	EXCLUDE
Hemodynamic Response to Treatment and Outcomes in Pulmonary Hypertension Associated With Interstitial Lung Disease Versus Pulmonary Arterial Hypertension in Systemic Sclerosis: Data From a Study Identifying Prognostic Factors in Pulmonary Hypertension Associated With Interstitial Lung Disease	Chauvelot L, Gamondes D, Berthiller J, Nieves A, Renard S, Catella-Chatron J, Ahmad K, Bertoletti L, Camara B, Gomez E, Launay D, Montani D, Mornex JF, Prévot G, Sanchez O, Schott AM, Subtil F, Traclet J, Turquier S, Zeghmar S, Habib G, Reynaud-Gaubert M, Humbert M, Cottin V.	EXCLUDE
Langerhans cell histiocytosis associated with chronic myelomonocytic leukaemia both harbouring the same BRAF V600E mutation: efficacy of vemurafenib	Konstantinou MP, Lucas P, Uthurriague C, Severino-Freire M, Spenatto N, Gaudin C, Lamant L, Tournier E, Bulai-Livideanu C, Meyer N, Paul C.	EXCLUDE
Rituximab and antimetabolite treatment of granulomatous and lymphocytic interstitial lung disease in common variable immunodeficiency	Verbsky JW, Hintermeyer MK, Simpson PM, Feng M, Barbeau J, Rao N, Cool CD, Sosa-Lozano LA, Baruah D, Hammelev E, Busalacchi A, Rymaszewski A, Woodliff J, Chen S, Bausch-Jurken M, Routes JM.	EXCLUDE
Experience with similar biologic rituximab in 77 patients of granulomatosis with polyangiitis-a real-life experience	Mittal S, Naidu GSRSNK, Jha S, Rathi M, Nada R, Minz RW, Sharma K, Dhir V, Jain S, Sharma A.	EXCLUDE
Resveratrol alleviates bleomycin-induced pulmonary fibrosis via suppressing HIF-1α and NF-κB expression	Wang Z, Li X, Chen H, Han L, Ji X, Wang Q, Wei L, Miu Y, Wang J, Mao J, Zhang Z.	EXCLUDE
Efficacy of cyclophosphamide in treating connective tissue disease-related interstitial lung diseases	Nucera V, Gerratana E, Giallanza M, La Corte L, Sangari D, Atzeni F.	EXCLUDE
Current therapeutic strategies in connective tissue disease-related interstitial lung disease: introduction to the special issue	Erre GL, Mangoni AA.	EXCLUDE
Successful treatment of severe interstitial pneumonia by removal of circulating autoantibodies: a case series	Eller P, Flick H, Schilcher G, Moazedi-Fürst F, Eller K, Talakic E, Hermann J, Allanore Y, Olschewski H.	EXCLUDE
Inhibiting TGF-[Formula: see text] 1-Mediated Cellular Processes as an Effective Strategy for the Treatment of Pulmonary Fibrosis with Chinese Herbal Medicines	Wang J, Zhao X, Feng W, Li Y, Peng C.	EXCLUDE
Subcutaneous Cheek Nodule Associated with Granulomatosis with Polyangiitis	Hayashi M, Kaieda S, Kawaguchi A, Tsutsumi M, Harada Y, Koga T, Akiba J, Hoshino T, Ida H.	EXCLUDE
A Nanoparticle Delivery of Plasmid Encoding Hepatocyte Growth Factor for Gene Therapy of Silicosis in Mice	Duan H, Gao P, Cheng X, Lu Y, Hu C, Zhu X, Wang X, Li D, Xiao F, Du L, Liu Y, Zhang Q.	EXCLUDE
An expert opinion of the Polish Cardiac Society Working Group on Pulmonary Circulation and the Polish Society for Rheumatology on the diagnosis and treatment of pulmonary hypertension in patients with connective tissue disease	Mularek-Kubzdela T, Ciurzyński M, Kowal Bielecka O, Kasprzak JD, Kopeć G, Mizia-Stec K, Mroczek E, Lewicka E, Skoczylas I, Grabka M, Furdal M, Florczyk M, Brzosko M, Batko B, Przepiera-Będzak H, Samborski W, Kucharz EJ.	EXCLUDE
Mouse Models of Lung Fibrosis	Mekhael O, Naiel S, Vierhout M, Hayat AI, Revill SD, Abed S, Inman MD, Kolb MRJ, Ask K.	EXCLUDE
Clinical Features of Patients with Active Eosinophilic Granulomatosis with Polyangiitis Successfully Treated with Mepolizumab	Tsurikisawa N, Oshikata C, Watanabe M, Fukuda N, Yamaguchi T, Kiyohara H, Kaneko T.	EXCLUDE
Solitary tibial lesion as the initial presentation of Langerhans cell histiocytosis: report of two cases and literature review	Lin CY, Lee CC, Wu KW, Yuan CT, Kuo KN, Wang TM.	EXCLUDE
Treatment of systemic sclerosis-associated interstitial lung disease: a work in progress	Oldham JM.	EXCLUDE
Successful treatment by mycophenolate mofetil of subacute progressive interstitial lung disease associated with systemic lupus erythematosus	Hanata N, Shoda H, Fujio K.	EXCLUDE
Inhibiting Sialidase-Induced TGF-β1 Activation Attenuates Pulmonary Fibrosis in Mice	Karhadkar TR, Meek TD, Gomer RH.	EXCLUDE
Therapeutic Effect of Neuraminidase-1-Selective Inhibition in Mouse Models of Bleomycin-Induced Pulmonary Inflammation and Fibrosis	Luzina IG, Lillehoj EP, Lockatell V, Hyun SW, Lugkey KN, Imamura A, Ishida H, Cairo CW, Atamas SP, Goldblum SE.	EXCLUDE
Targeted Molecular Therapies in Allergy and Rhinology	Damask CC, Ryan MW, Casale TB, Castro M, Franzese CB, Lee SE, Levy JM, Lin SY, Lio PA, Peters AT, Platt MP, White AA.	EXCLUDE
Update on Sweet Syndrome in Eosinophilic Granulomatosis With Polyangiitis	Agarwal S.	EXCLUDE
Industrial Elimination of Essential Oils from Rosmarinus Officinalis: In Support of the Synergic Antifibrotic Effect of Rosmarinic and Carnosic Acids in Bleomycin Model of Lung Fibrosis	Bahri S, Ali RB, Abdennabi R, Nahdi A, Mlika M, Jameleddine S.	EXCLUDE
Effectiveness and Safety of Dabrafenib in the Treatment of 20 Chinese Children with BRAFV600E-Mutated Langerhans Cell Histiocytosis	Yang Y, Wang D, Cui L, Ma HH, Zhang L, Lian HY, Zhang Q, Zhao XX, Zhang LP, Zhao YZ, Li N, Wang TY, Li ZG, Zhang R.	EXCLUDE
The triptych of mixed histiocytosis: a systematic review of 105 cases and proposed clinical classification	Bonometti A; for Associazione Italiana Ricerca Istiocitosi AIRI ONLUS.	EXCLUDE
The effects of mepolizumab on peripheral circulation and neurological symptoms in eosinophilic granulomatosis with polyangiitis (EGPA) patients	Kitamura N, Hamaguchi M, Nishihara M, Ikumi N, Sugiyama K, Nagasawa Y, Tsuzuki H, Yoshizawa S, Tanikawa Y, Oshima M, Asatani S, Kobayashi H, Takei M.	EXCLUDE
Highlights of the Management of Adult Histiocytic Disorders: Langerhans Cell Histiocytosis, Erdheim-Chester Disease, Rosai-Dorfman Disease, and Hemophagocytic Lymphohistiocytosis	Salama HA, Jazieh AR, Alhejazi AY, Absi A, Alshieban S, Alzahrani M, Alaskar A, Gmati G, Damlaj M, Abuelgasim KA, Alghamdi A, Alahmari B, Almugairi A, Alzahrani H, Bazarbachi A, Musa MOH, Goyal G.	EXCLUDE
Attenuation of Bleomycin-Induced Pulmonary Fibrosis in Wistar Rats by Combination Treatment of Two Natural Phenolic Compounds: Quercetin and Gallic Acid	Mehrzadi S, Hosseini P, Mehrabani M, Siahpoosh A, Goudarzi M, Khalili H, Malayeri A.	EXCLUDE
Successful dose escalation of tofacitinib for refractory dermatomyositis and interstitial lung disease with anti-melanoma differentiation-associated gene 5 antibodies	Ohmura SI, Yamabe T, Naniwa T.	EXCLUDE
A case of anti-MDA5 antibody-positive dermatomyositis developing reversible cerebral vasospasm syndrome successfully treated by multi-immunosuppressant combination including mycophenolate mofetil	Muramatsu T, Tono T, Kanayama Y, Hasegawa Y, Kondo J, Hoshiyama T, Wada T, Arinuma Y, Tanaka S, Yamaoka K.	EXCLUDE
Benralizumab in eosinophilic granulomatosis with polyangiitis complicated by Staphylococcus aureus sepsis	Kolios AGA, Lutterotti A, Kulcsar Z, Renner T, Rudiger A, Nilsson J.	EXCLUDE
Clinical outcomes of childhood Langerhans cell histiocytosis in Taiwan: A single-center, 20-year experience	Wang DS, Lu MY, Yang YL, Lin DT, Lin KH, Chang HH, Jou ST.	EXCLUDE
Non-anti-TNF biologic agents are associated with slower worsening of interstitial lung disease secondary to rheumatoid arthritis	Mena-Vázquez N, Godoy-Navarrete FJ, Manrique-Arija S, Aguilar-Hurtado MC, Romero-Barco CM, Ureña-Garnica I, Espildora F, Añón-Oñate I, Pérez-Albaladejo L, Gomez-Cano C, Jimenez-Núñez FG, Padin-Martín MI, Fernández-Nebro A.	EXCLUDE
Outcome of pulse oral cyclophosphamide therapy in scleroderma interstitial lung disease	Arunsurat I, Mahakkanukrauh A, Foocharoen C, Suwannaroj S, Nanagara R; scleroderma research group.	EXCLUDE
Fatal Outcome of Rituximab in an ANCA Negative Granulomatosis with Polyangiitis Patient with Acute Pancreatitis and Pancreatic Mass	Alesaeidi S, Hashemi-Amir SY, Piri SM, Tavakolpour S.	EXCLUDE
Rituximab therapy in a patient with steroid-refractory bird fancier's lung	Ceci Bonello E, Gauci J, Bonello S, Fsadni P, Montefort S.	EXCLUDE
Iacta Alea Est: The Inexorable Advance of Tofacitinib in the Treatment of Dermatomyositis-Associated Rapidly Progressive Interstitial Lung Disease. A Case Report	Conca W, Weheba I, Abouzied ME, Abdelsayed A, Aleyouni Y, Al-Mutairy E, Bakshi N, Khalid M.	EXCLUDE
Anti-neutrophil cytoplasmic antibodies-associated vasculitis: a guide and case study	Boyer H, Mortimore G.	EXCLUDE
Children's Interstitial and Diffuse Lung Diseases (ChILD) in 2020	Ferraro VA, Zanconato S, Zamunaro A, Carraro S.	EXCLUDE
Therapeutic Potential of Exosomes in Pulmonary Fibrosis	Xie L, Zeng Y.	EXCLUDE
Multiple renal infarctions in a patient caused by granulomatosis with polyangiitis	Lu X, Yuan C, Li R.	EXCLUDE
Tracheal necrotizing granulomatosis in antineutrophil cytoplasmic antibody-associated vasculitis	Esposito P, Tomaselli S, Bianzina S, Rampino T.	EXCLUDE
Rehmannia Radix Extract Relieves Bleomycin-Induced Pulmonary Fibrosis in Mice via Transforming Growth Factor β1 (TGF-β1)	Hu X, Zhu D.	EXCLUDE
Prevention and treatment of radiation-induced lung injury	Xia C, Shi W, Zhang Y, Ding L, Gao L, Wang Q, Shao L, Dong L, Gao Y.	EXCLUDE
Engeletin ameliorates pulmonary fibrosis through endoplasmic reticulum stress depending on lnc949-mediated TGF-β1-Smad2/3 and JNK signalling pathways	Zhang J, Chen X, Chen H, Li R, Xu P, Lv C, Liu B, Song X.	EXCLUDE
The Integrin Inhibitor Cilengitide and Bleomycin-Induced Pulmonary Fibrosis : Cilengitide and Bleomycin-Induced Pulmonary Fibrosis	Ritzenthaler JD, Zhang M, Torres-Gonzalez E, Roman J.	EXCLUDE
MiR-503 suppresses fibroblast activation and myofibroblast differentiation by targeting VEGFA and FGFR1 in silica-induced pulmonary fibrosis	Wu Q, Han L, Gui W, Wang F, Yan W, Jiang H.	EXCLUDE
Targeted PI3K inhibitors reduce lung fibrosis in mice	Cully M.	EXCLUDE
Suppressive effect of quercetin against bleomycin-induced epithelial-mesenchymal transition in alveolar epithelial cells	Takano M, Deguchi J, Senoo S, Izumi M, Kawami M, Yumoto R.	EXCLUDE
Abatacept in interstitial lung disease associated with rheumatoid arthritis: national multicenter study of 263 patients	Fernández-Díaz C, Castañeda S, Melero-González RB, Ortiz-Sanjuán F, Juan-Mas A, Carrasco-Cubero C, Casafont-Solé I, Olivé A, Rodríguez-Muguruza S, Almodóvar-González R, Castellanos-Moreira R, Rodríguez-García SC, Aguilera-Cros C, Villa I, Ordóñez-Palau S, Raya-Alvarez E, Morales-Garrido P, Ojeda-García C, Moreno-Ramos MJ, Bonilla Hernán MG, Hernández Rodríguez I, López-Corbeto M, Andreu JL, Jimén…	EXCLUDE
Interstitial pneumonitis related to trastuzumab deruxtecan, a human epidermal growth factor receptor 2-targeting Ab-drug conjugate, in monkeys	Kumagai K, Aida T, Tsuchiya Y, Kishino Y, Kai K, Mori K.	EXCLUDE
Langerhans cell histiocytosis with BRAF p.N486_P490del or MAP2K1 p.K57_G61del treated by the MEK inhibitor trametinib	Messinger YH, Bostrom BC, Olson DR, Gossai NP, Miller LH, Richards MK.	EXCLUDE
Efficacy of BRAF-Inhibitor Therapy in BRAF(V600E) -Mutated Adult Langerhans Cell Histiocytosis	Hazim AZ, Ruan GJ, Ravindran A, Abeykoon JP, Scheckel C, Vassallo R, Ryu JH, Tobin WO, Koster MJ, Bennani NN, Rech KL, Young JR, Shah MV, Goyal G, Go RS.	EXCLUDE
Severe pulmonary arterial hypertension and interstitial pneumonia related to systemic lupus erythematosus successfully treated with mycophenolate mofetil: A novel case report	Nawata M, Nagayasu A, Fujita Y, Nawata A, Saito K, Tanaka Y.	EXCLUDE
Indomethacin is an effective treatment in adults and children with bone Langerhans cell histiocytosis (LCH)	De Benedittis D, Mohamed S, Rizzo L, Santopietro M, Palumbo G, Cardarelli L, Roggini M, Giona F.	EXCLUDE
Tofacitinib in antisynthetase syndrome-related rapidly progressive interstitial lung disease	Pineton de Chambrun M, Hervier B, Chauveau S, Tandjaoui-Lambiotte Y, Combes A, Uzunhan Y.	EXCLUDE
Long-term follow-up of children with risk organ-negative Langerhans cell histiocytosis after 2-chlorodeoxyadenosine treatment	Barkaoui MA, Queheille E, Aladjidi N, Plat G, Jeziorski E, Moshous D, Lambilliotte A, Kebaili K, Pacquement H, Leverger G, Mansuy L, Entz-Werlé N, Bodet D, Schneider P, Pagnier A, Lutun A, Gillibert-Yvert M, Millot F, Toutain F, Reguerre Y, Thomas C, Tazi A, Emile JF, Donadieu J, Héritier S.	EXCLUDE
Polysaccharide SAFP from Sarcodon aspratus attenuates oxidative stress-induced cell damage and bleomycin-induced pulmonary fibrosis	Dong H, Yang J, Wang Y, Jiang Y, Chen J, Zhang W, Lu Y, Chen L, Chen Y.	EXCLUDE
Pulmonary fibrosis and cytokine release syndrome after hyperactivation with sintilimab	Hu J, Li Y, Chen X, Luo C, Zuo X.	EXCLUDE
Modulation of bleomycin-induced oxidative stress and pulmonary fibrosis by N-acetylcysteine in rats via AMPK/SIRT1/NF-κβ	Mansour HH, Omran MM, Hasan HF, El Kiki SM.	EXCLUDE
Granulomatosis with polyangiitis (Wegener's)	Puéchal X.	EXCLUDE
IPAF should receive early treatment for sharing similar clinical characteristics as CTD-ILD: a report from 273 Chinese patients	Li Y, Zheng Z, Han Q, Li Z, Xie R, Zhang R, Zhang B, Zhu P.	EXCLUDE
GED-0507 is a novel potential antifibrotic treatment option for pulmonary fibrosis	Speca S, Dubuquoy C, Rousseaux C, Chavatte P, Desreumaux P, Spagnolo P.	EXCLUDE
Disease and treatment-related morbidity in young and elderly patients with granulomatosis with polyangiitis and microscopic polyangiitis	Berti A, Felicetti M, Monti S, Ortolan A, Padoan R, Brunori G, Bortolotti R, Caporali R, Montecucco C, Schiavon F, Paolazzi G.	EXCLUDE
A Rare Case of Granulomatosis With Polyangiitis With Cardiac and Splenic Involvements	Turan S, Ilgen U, Kalkan KE, Ustabaşioğlu F, Can N, Emmungil H.	EXCLUDE
Managing Granulomatous-Lymphocytic Interstitial Lung Disease in Common Variable Immunodeficiency Disorders: e-GLILDnet International Clinicians Survey	van de Ven AAJM, Alfaro TM, Robinson A, Baumann U, Bergeron A, Burns SO, Condliffe AM, Fevang B, Gennery AR, Haerynck F, Jacob J, Jolles S, Malphettes M, Meignin V, Milota T, van Montfrans J, Prasse A, Quinti I, Renzoni E, Stolz D, Warnatz K, Hurst JR.	EXCLUDE
Lung Function Assessment by Impulse Oscillometry in Adults	Porojan-Suppini N, Fira-Mladinescu O, Marc M, Tudorache E, Oancea C.	EXCLUDE
Successful treatment with tocilizumab in a patient with rapidly progressive interstitial lung disease with positive anti-melanoma differentiation-associated gene-5 antibody	Teng F, Peng JM, Wang Q, Tian XL, Huo Z, Weng L.	EXCLUDE
Panax ginseng C. A. Meyer as a potential therapeutic agent for organ fibrosis disease	Liu H, Lv C, Lu J.	EXCLUDE
Epigenetic Regulation of Pulmonary Arterial Hypertension-Induced Vascular and Right Ventricular Remodeling: New Opportunities?	Kocken JMM, da Costa Martins PA.	EXCLUDE
Human Lung Macrophages Challenged to Oxidants ex vivo: Lysosomal Membrane Sensitization is Associated with Inflammation and Chronic Airflow Limitation	Persson HL, Sioutas A, Jacobson P, Vainikka LK.	EXCLUDE
Prevalence of Hepatitis B Virus Markers in Patients with Autoimmune Inflammatory Rheumatic Diseases in Italy	Canzoni M, Marignani M, Sorgi ML, Begini P, Biondo MI, Caporuscio S, Colonna V, Casa FD, Conigliaro P, Marrese C, Celletti E, Modesto I, Peragallo MS, Laganà B, Picchianti-Diamanti A, Rosa RD, Ferlito C, Salemi S, D'Amelio R, Stroffolini T.	EXCLUDE
Emerging Role of Fractalkine in the Treatment of Rheumatic Diseases	Tanaka Y, Hoshino-Negishi K, Kuboi Y, Tago F, Yasuda N, Imai T.	EXCLUDE
Antifibrotic therapy by sustained release of low molecular weight heparin from poly(lactic-co-glycolic acid) microparticles on bleomycin-induced pulmonary fibrosis in mice	Saito T, Kotani T, Suzuki K.	EXCLUDE
Interstitial lung diseases: the role of HRCT in in the era of antifibrotic therapy	Santana ANC, Soares FSN.	EXCLUDE
Assessment of mustard vesicant lung injury and anti-TNF-α efficacy in rodents using live-animal imaging	Murray A, Gow AJ, Venosa A, Andres J, Malaviya R, Adler D, Yurkow E, Laskin JD, Laskin DL.	EXCLUDE
Corticosteroids are associated with reduced skeletal muscle function in interstitial lung disease patients with mild dyspnea	Hanada M, Ishimatsu Y, Sakamoto N, Nagura H, Oikawa M, Morimoto Y, Sato S, Mukae H, Kozu R.	EXCLUDE
Imlifidase: First Approval	Al-Salama ZT.	EXCLUDE
Endogenous tryptophan metabolite 5-Methoxytryptophan inhibits pulmonary fibrosis by downregulating the TGF-β/SMAD3 and PI3K/AKT signaling pathway	Fang L, Chen H, Kong R, Que J.	EXCLUDE
A review for natural polysaccharides with anti-pulmonary fibrosis properties, which may benefit to patients infected by 2019-nCoV	Chen RR, Li YJ, Chen JJ, Lu CL.	EXCLUDE
Biochanin-A ameliorates pulmonary fibrosis by suppressing the TGF-β mediated EMT, myofibroblasts differentiation and collagen deposition in in vitro and in vivo systems	Andugulapati SB, Gourishetti K, Tirunavalli SK, Shaikh TB, Sistla R.	EXCLUDE
Successful Response to Treatment with Sirolimus in Pulmonary Sarcoidosis	Gupta N, Bleesing JH, McCormack FX.	EXCLUDE
Egyptian experience in Langerhans cells histiocytosis: frequent multisystem affection and reactivation rates	Tantawy AAG, Ragab IA, Elsherif NHK, Makkeyah SM, AbdelRaheem HG, Elsantiel HIE.	EXCLUDE
An update on the pharmacotherapeutic options and treatment strategies for systemic sclerosis	McMahan ZH, Volkmann ER.	EXCLUDE
Two pediatric cases of ANCA-negative eosinophilic granulomatosis with polyangiitis successfully treated with dupilumab	Galant-Swafford J, Geng B, Leibel S, Akuthota P, Tucker S, Cernelc-Kohan M, Sheets R, Nation J, Jefferson AA.	EXCLUDE
Effective rescue treatment with vemurafenib of an infant with high-risk Langerhans cell histiocytosis	Gerbaux M, Diallo S, Dedeken L, Dangoisse C, Bott A, Heritier S, Salik D, Ferster A.	EXCLUDE
Rituximab and Cyclophosphamide in Antisynthetase Syndrome-related Interstitial Lung Disease: An Observational Retrospective Study	Langlois V, Gillibert A, Uzunhan Y, Chabi ML, Hachulla E, Landon-Cardinal O, Mariampillai K, Champtiaux N, Nunes H, Benveniste O, Hervier B.	EXCLUDE
Recurrent Skin Langerhan Cell Histiocytosis Successfully Treated With Indomethacin Monotherapy	Dhir A, Kelly DR, Watts RG, Kutny MA.	EXCLUDE
Therapeutic options for patients with rare rheumatic diseases: a systematic review and meta-analysis	Bender TTA, Leyens J, Sellin J, Kravchenko D, Conrad R, Mücke M, Seidel MF.	EXCLUDE
In-vivo lung fibrosis staging in a bleomycin-mouse model: a new micro-CT guided densitometric approach	Mecozzi L, Mambrini M, Ruscitti F, Ferrini E, Ciccimarra R, Ravanetti F, Sverzellati N, Silva M, Ruffini L, Belenkov S, Civelli M, Villetti G, Stellari FF.	EXCLUDE
Long-term use and remission of granulomatosis with polyangiitis with the oral C5a receptor inhibitor avacopan	Ennis D, Yeung RS, Pagnoux C.	EXCLUDE
Renin-Angiotensin System: An Important Player in the Pathogenesis of Acute Respiratory Distress Syndrome	Hrenak J, Simko F.	EXCLUDE
Granulomatosis with Poliangeitis (Wegener's Granulomatosis): Orofacial Manifestations. Systematic Review and Case Report	Apoita-Sanz M, Blanco-Jauset P, Polis-Yanes C, Penin-Mosquera RM, Montserrat-Gomá G, Pozuelo-Arquimbau L, Vidal-Bell A, Arranz-Obispo C, López-López J.	EXCLUDE
Mucosa-Associated Lymphoid Tissue Lymphoma Translocation 1 Inhibitor as a Novel Therapeutic Tool for Lung Injury	Fusco R, Siracusa R, D'Amico R, Cordaro M, Genovese T, Gugliandolo E, Peritore AF, Crupi R, Di Paola R, Cuzzocrea S, Impellizzeri D.	EXCLUDE
Synthesis and Identification of a Novel Peptide, Ac-SDK (Biotin) Proline, That Can Elicit Anti-Fibrosis Effects in Rats Suffering from Silicosis	Wang J, Qian Y, Gao X, Mao N, Geng Y, Lin G, Zhang G, Li H, Yang F, Xu H.	EXCLUDE
Design of a randomized controlled trial to evaluate effectiveness of methotrexate versus prednisone as first-line treatment for pulmonary sarcoidosis: the PREDMETH study	Kahlmann V, Janssen Bonás M, Moor CC, van Moorsel CHM, Kool M, Kraaijvanger R, Grutters JC, Overgaauw M, Veltkamp M, Wijsenbeek MS; Collaborating investigators.	EXCLUDE
A novel phosphodiesterase 4 inhibitor, AA6216, reduces macrophage activity and fibrosis in the lung	Matsuhira T, Nishiyama O, Tabata Y, Kaji C, Kubota-Ishida N, Chiba Y, Sano H, Iwanaga T, Tohda Y.	EXCLUDE
Imrecoxib Inhibits Paraquat-Induced Pulmonary Fibrosis through the NF-κB/Snail Signaling Pathway	Jin H.	EXCLUDE
Classical Examples of the Concept of the ASIA Syndrome	Borba V, Malkova A, Basantsova N, Halpert G, Andreoli L, Tincani A, Amital H, Shoenfeld Y.	EXCLUDE
The Therapy of Pulmonary Fibrosis in Paracoccidioidomycosis: What Are the New Experimental Approaches?	González Á.	EXCLUDE
Treatment of Granulomatosis with Polyangiitis and Microscopic Polyangiitis: Should Type of ANCA Guide the Treatment?	Tesar V, Hruskova Z.	EXCLUDE
Hermansky-Pudlak syndrome-associated pneumothorax with rapid progression of respiratory failure: a case report	Kato Y, Kato M, Ihara H, Hayakawa E, Shibayama K, Miura K, Yamada T, Mitsuishi Y, Shukuya T, Ito J, Matsunaga T, Sato T, Suzuki K, Takahashi K.	EXCLUDE
Hypersensitivity pneumonitis, allergic bronchopulmonary aspergillosis and other eosinophilic lung diseases	Barry J, Gadre A, Akuthota P.	EXCLUDE
The burning question: To use or not to use cyclophosphamide in systemic sclerosis	Bruni C, Furst DE.	EXCLUDE
Ultra-low dose rituximab as add-on therapy in anti-MDA5-positive patients with polymyositis /dermatomyositis associated ILD	Mao MM, Xia S, Guo BP, Qian WP, Zheng ZX, Peng XM, Chen RC, Luo Q, Han Q.	EXCLUDE
Efficacy and safety of rituximab in patients with chronic hypersensitivity pneumonitis (cHP): A retrospective, multicentric, observational study	Ferreira M, Borie R, Crestani B, Rigaud P, Wemeau L, Israel-Biet D, Leroy S, Quétant S, Plantier L, Dalphin JC, Cottin V, Marchand-Adam S; of the OrphaLung network.	EXCLUDE
Galangin ameliorated pulmonary fibrosis in vivo and in vitro by regulating epithelial-mesenchymal transition	Wang L, Liu H, He Q, Gan C, Li Y, Zhang Q, Yao Y, He F, Ye T, Yin W.	EXCLUDE
[truncated: 2,738 more rows]
