# Supplementary material for: Efficacy and safety of antifibrotic drugs for interstitial lung diseases other than IPF: A systematic review, meta-analysis and trial sequential analysis
Source: PLoS One. 2025 Feb 7;20(2):e0318877. doi: 10.1371/journal.pone.0318877 (PMC11805349; doi:10.1371/journal.pone.0318877)
Supplement: S2 Table — (XLSX) [file pone.0318877.s003.xlsx]

## Sheet: Sheet1
Study Title	Author	Year	Location	Study Design	Recruitment Period	Sample size (Intervention/Control)	Age / years	Male	Study Duration	Diagnosis and key eligibility criteria	FVC % of predicted	DLCO % of predicted	Receiving mycophenolate, n (%)	UIP (%)	ILD subtype	Intervention	Main outcome measures
Nintedanib for Systemic Sclerosis–Associated Interstitial Lung Disease	Oliver Distler, M.D., Kristin B. Highland, M.D., Martina Gahlemann, M.D., Arata Azuma, M.D., Aryeh Fischer, M.D., Maureen D. Mayes, M.D., Ganesh Raghu, M.D., Wiebke Sauter, Ph.D., Mannaig Girard, M.Sc., Margarida Alves, M.D., Emmanuelle Clerisme-Beaty, M.D., Susanne Stowasser, M.D., Kay Tetzlaff, M.D., Masataka Kuwana, M.D., and Toby M. Maher, M.D., for the SENSCIS Trial Investigators	2019	32 countries	Multicenter RCT	November 2015 -October 2017	576 (288 / 288)	54.0±12.2	0.248	52 weeks	1. ≥ 18 years; 2. Having SSc according to the ACR 2013 classification criteria, with an onset of the first non-Raynaud’ s symptom within 7 years before screening; 3. Fibrosis affecting at least 10% of the lungs on HRCT; FVC ≥ 40% predicted and DLCO between 30%-89% predicted.	Nintedanib 72.4±16.8; Placebo 72.7±16.6	Nintedanib 52.9±15.1; Placebo 53.2±15.1	Nintedanib 139 (48.3%); Placebo 140 (48.6%)	Not reported	SSc-ILD	Nintedanib 150mg twice daily vs placebo	Annual rates of decline in FVC and FVC% predicted, change in FVC, DLCO% predicted, the modified Rodnan skin score, SGRQ and net digital ulcer burden; adverse event, time to death from any cause
Nintedanib in Progressive Fibrosing Interstitial Lung Diseases	K.R. Flaherty, A.U. Wells, V. Cottin, A. Devaraj, S.L.F. Walsh, Y. Inoue, L. Richeldi, M. Kolb, K. Tetzlaff, S. Stowasser, C. Coeck, E. Clerisme‑Beaty, B. Rosenstock, M. Quaresma, T. Haeufel, R.-G. Goeldner, R. Schlenker‑Herceg, and K.K. Brown, for the INBUILD Trial Investigators	2019	15 countries	Multicenter RCT	February 2017 - April 2018	663 (332 / 331)	65.8±9.8	0.537	52 weeks	1. ≥ 18 years; 2. Fibrosing lung disease affecting more than 10% of lung volume on HRCT; 3. FVC ≥ 45% predicted and DLCO between 30%-80% predicted; 4. Meeting at least one of the following criteria for progression of ILD within the 24 months before screening, despite standard treatment with an agent other than nintedanib or pirfenidone: (1)a relative decline in FVC ≥ 10% predicted; (2)a relative …	Nintedanib 68.7±16.0; Placebo 69.3±15.2	Nintedanib 44.4±11.9; Placebo 47.9±15.0	Patients receiving mycophenolate were excluded.	0.621	Progressive fibrosing ILDs other than IPF	Nintedanib 150mg twice daily vs placebo	Annual rate of decline in FVC, change in total score of K-BILD, acute exacerbation of ILD, death, adverse events
Efcacy and safety of pirfenidone in systemic sclerosis‑related interstitial lung disease—a randomised controlled trial	Acharya N, Sharma SK, Mishra D, Dhooria S, Dhir V, Jain S.	2020	India	Single-center RCT	July 2017 - December 2018	34 (17 / 17)	41.0 (20.0-63.0)	0.088	6 months	1. Having SSc according to the ACR 2013 classification criteria, with a disease duration of less than 7 years since the onset of the first non-Raynaud’ s symptom; 2. No new immunosuppressive treatment administered in the previous 6 months; 3. Confirmed ILD on HRCT; FVC between 50%-80% predicted and DLCO＞30% predicted.	65 (51-78)	48 (34-89)	7 (20.6%)	0.323	SSc-ILD	Pirfenidone 200mg three times/day and increased by 600 mg/day every week to a target dose of 2,400mg/day vs placebo	The proportion of patients with improvement or stabilization in FVC, change in FVC, 6MWD, serum levels of TGF-β and TNF-α; adverse events
Pirfenidone in patients with unclassifiable progressive fibrosing interstitial lung disease: a double-blind, randomised, placebo-controlled, phase 2 trial	Toby M Maher, Tamera J Corte, Aryeh Fischer, Michael Kreuter, David J Lederer, Maria Molina-Molina, Judit Axmann, Klaus-Uwe Kirchgaessler, Katerina Samara, Frank Gilberg, Vincent Cottin	2020	14 countries	Multicenter RCT	May 2017 - June 2018	253 (127 / 126)	Pirfenidone 70.0 (61.0- 76.0); placebo 69.0 (63.0- 74.0)	0.549	24 weeks	1. Between 18-85 years; 2. Having fibrosing ILD that could not be classified with moderate or high confidence to any category of ILD after multidisciplinary team discussion at each centre; 3. More than 10% fibrosis on HRCT, which conducted within the previous 12 months; 4. FVC ≥ 45% predicted and DLCO ≥ 30% predicted; 5. FEV1 / FVC ratio ≥ 0.7 and 6MWD ≥ 150m; Progressive fibrosis was defined as …	Pirfenidone 71.0 (59.0-87.3); Placebo 71.5 (58.0-88.0)	Pirfenidone 44.6 (36.9-53.5); Placebo 48.0 (38.4-59.0)	Pirfenidone 23 (18%); Placebo 22 (17%)	Not reported	Unclassifiable progressive fibrosing ILDs	Pirfenidone 2,403mg daily vs placebo	Change in FVC, FVC% predicted, DLCO% predicted and 6MWD; proportion of patients with decline in FVC⩾5% or 10% predicted, all-cause and respiratory hospital admission, the incidence of, and time to first acute exacerbation, progression-free survival, adverse events
An Open-label Study With Pirfenidone on Chronic Hypersensitivity Pneumonitis	Mateos-Toledo H, Mejía-Ávila M, Rodríguez-Barreto Ó, Mejía-Hurtado JG, Rojas-Serrano J, Estrada A, Castillo-Pedroza J, Castillo-Castillo K, Gaxiola M, Buendía-Roldan I, Selman M.	2020	Mexico	Single-center RCT	July 2015 - March 2018	22 (13 / 9)	Pirfenidone 55.0±7.0; Placbo 57.0±9.0	0.273	12 months	1. Having HP confirmed by a multidisciplinary team, based on a history of exposure to organic antigens and/or laboratory proof of exposure (serum specific IgG), BAL lymphocytosis (performed in most of the patients), characteristic HRCT findings including the presence of micronodules, ground glass attenuation and mosaic attenuation, and when available, histopathological features compatible with HP…	Pirfenidone 59±15; Control 62±20	Pirfenidone 47±23; Control 59±14	None of the patients had been treated with corticosteroids or immunosuppressive drugs at the time of diagnosis.	Not reported	cHP	Pirfenidone 900mg twice a day plus conventional treatment vs conventional treatment only	Change in FVC% predicted, FVC, DLCO% predicted, oxygen saturation, 6MWD, SGRQ and HRCT score; adverse events
Pirfenidone in patients with progressive fibrotic interstitial lung diseases other than idiopathic pulmonary fibrosis (RELIEF): a double-blind, randomised, placebo-controlled, phase 2b trial	Behr J, Prasse A, Kreuter M, Johow J, Rabe KF, Bonella F, Bonnet R, Grohe C, Held M, Wilkens H, Hammerl P, Koschel D, Blaas S, Wirtz H, Ficker JH, Neumeister W, Schönfeld N, Claussen M, Kneidinger N, Frankenberger M, Hummler S, Kahn N, Tello S, Freise J, Welte T, Neuser P, Günther A; RELIEF investigators.	2021	Germany	Multicenter RCT	April 2016 - October 2018	127 (64 / 63)	Pirfenidone 63.2±10.6; placebo 63.5±9.1	0.591	48 weeks	1. Between 18-80 years; 2. FVC between 40%-90% predicted; 3.DLCO between 25%-75% predicted, further extended to 10%-90% as part of a protocol amendment to increase the enrolment rate on July 7, 2016; 4. Progressive fibrosis (despite conventional therapy) was defined as an annual FVC decline ≥ 5% predicted, based on at least 3 measurements within 6-24 months before enrolment.	Pirfenidone 62.6±14.5; Placebo 62.2±13.5	Pirfenidone 38.1±14.1; Placebo 37.7±14.2	Pirfenidone 30 (47%); Placebo 25 (40%)	Not reported	Progressive fibrosing ILDs other than IPF	Pirfenidone 267mg three times/day (first week), 534mg three times/day (second week), 801mg three times/day (thereafter) vs placebo	Change in FVC% predicted, DLCO% predicted, 6MWD; progression-free survival, categorical assessment of relative change in FVC% of less than 5%, 5% to less than 10% and at least 10% predicted, SGRQ, time to clinical deterioration, adverse events
Evaluation of the efficacy of pirfenidone in progressive chronic hypersensitivity pneumonitis	Eman Shebl and Tarek Hamdy	2021	Egypt	Single-center RCT	December 2019 - June 2020	40 (20 / 20)	Pirfenidone 48.7±8.6; Control 44.6±7.5	0.675	6 months	1. ≥ 18 years old with a diagnosis of progressive fibrosing cHP; 2. > 10% extent of fibrosis (e.g., reticulation) on HRCT; 3. Progressive fibrosis was defined as an absolute decline in FVC > 5% predicted within the previous 6 months despite conventional treatment.	Pirfenidone 55.75±4.26; Control 57.45±6.16	Not reported	Not reported	Not reported	Progressive cHP	Pirfenidone plus conventional treatment vs conventional treatment only	Change in FVC, 6MWD, partial pressure of oxygen in arterial blood and SGRQ; pulmonary artery systolic pressure with an echocardiogram radiological changes in HRCT chest
Pirfenidone in fibrotic hypersensitivity pneumonitis: a double-blind, randomised clinical trial of efficacy and safety	Fernández Pérez ER, Crooks JL, Lynch DA, Humphries SM, Koelsch TL, Swigris JJ, Solomon JJ, Mohning MP, Groshong SD, Fier K.	2023	United States	Single-center RCT	June 2017 - April 2020	40 (27 / 13)	Pirfenidone 67.4±6.5; Placebo 66.5±3.6	0.425	52 weeks	1. Between 18-80 years; 2. Having a diagnosis of fibrotic HP or with a provisional high-confidence diagnosis based on multidisciplinary consensus discussion and integration of the clinical, imaging, bronchoscopic and, when available, surgical lung biopsy data; 3. FVC ≥ 40% predicted and DLCO ≥ 30% predicted; 4. Having fibrotic abnormalities affecting ≥5% of the lungs by visual assessment (reticul…	Pirfenidone 70.5±13.6; Placebo 68.4±12.7	Pirfenidone 49.9±13.4; Placebo 58.2±16.7	Pirfenidone 14 (51.8%); Placebo 2 (23.1%)	Not reported	Fibrotic HP	Pirfenidone 267mg three times/day (two week), 534mg three times/day (two week), 801mg three times/day (thereafter) vs placebo	Change in FVC% predicted, FVC slope, DLCO% predicted and SGRQ; progression-free survival, all_x0002_cause hospitalisation, proportion of patients with progression in fibrosis on HRCT scans, adverse events
Randomized Phase 2 Placebo-Controlled Trial of Nintedanib for the Treatment of Radiation Pneumonitis.	Rimner A, Moore ZR, Lobaugh S, Geyer A, Gelblum DY, Abdulnour RE, Shepherd AF, Shaverdian N, Wu AJ, Cuaron J, Chaft JE, Zauderer MG, Eng J, Riely GJ, Rudin CM, Els NV, Chawla M, McCune M, Li H, Jones DR, Sopka DM, Simone CB 2nd, Mak R, Weinhouse GL, Liao Z, Gomez DR, Zhang Z, Paik PK.	2023	United States	Multicenter RCT	October 2015 - February 2020	30 (18 / 12)	72.0 (47.0-86.0)	0.27	13 months	1. ≥ 18 years; 2. Newly diagnosed with clinical G2+ RP according to CTCAE (version 4.0) and history of thoracic malignancy or lung metastasis treated with definitive intent; 3. Receiving prior thoracic radiation therapy between 4 weeks and 9 months before enrollment and Karnofsky Performance Status score ≥70.	Not reported	Not reported	Not reported	Not reported	Radiation Pneumonitis	Nintedanib 150mg twice a day for 12 weeks plus standard 8-week prednisone vs placebo plus standard 8-week prednisone	Proportion of patients free from acute exacerbation, total number of exacerbation, pulmonary function tests, SGRQ, adverse events
Safety, tolerability, and efficacy of pirfenidone in patients with rheumatoid arthritis-associated interstitial lung disease: a randomised, double-blind, placebo-controlled, phase 2 study	Solomon JJ, Danoff SK, Woodhead FA, Hurwitz S, Maurer R, Glaspole I, Dellaripa PF, Gooptu B, Vassallo R, Cox PG, Flaherty KR, Adamali HI, Gibbons MA, Troy L, Forrest IA, Lasky JA, Spencer LG, Golden J, Scholand MB, Chaudhuri N, Perrella MA, Lynch DA, Chambers DC, Kolb M, Spino C, Raghu G, Goldberg HJ, Rosas IO; TRAIL1 Network Investigators.	2023	34 centers in four countries (Australia, Canada, the UK, the USA)	Multicenter RCT	May 2017 - March 2020	123 (63 / 60)	66.0 (61.0- 74.0); Placebo 69.5 (63.5- 74.5)	0.626	52 weeks	1. 18-85 years; 2. Diagnosed with RA according to the 2010 American College of Rheumatology-European League Against Rheumatism criteria15 and ILD based on HRCT presentation and when available, surgical lung biopsy; 3. Fibrotic abnormality affecting more than 10% of the lung parenchyma, with or without traction bronchiectasis or honeycombing on HRCT, and with no evidence or suspicion of an alterna…	Pirfenidone 69.4±14.8; Placebo 70.4±14.2	Pirfenidone 50.0±12.6; Placebo 47.6±12.8	Not reported	0.659	RA-ILD	Pirfenidone, 267mg three times/day (first week), 534mg three times/day (second week), 801mg three times/day (thereafter) vs placebo	The incidence of decline in FVC ≥10% predicted or death, change in FVC, FVC% and dyspnoea; the frequency of categorical decline in FVC% or DLCO%, proportion of patients with a decline in FVC ≥10% predicted, adverse events
Nintedanib in progressive interstitial lung diseases: data from the whole INBUILD trial	Flaherty KR, Wells AU, Cottin V, Devaraj A, Inoue Y, Richeldi L, Walsh SLF, Kolb M, Koschel D, Moua T, Stowasser S, Goeldner RG, Schlenker-Herceg R, Brown KK; INBUILD Trial Investigators.	2022	15 countries	Multicenter RCT (Post-hoc analysis of the INBUILD trial)	February 2017 - April 2018	663 (332 / 331)	65.8±9.8	0.537	≥19 months	1. ≥ 18 years; 2. Fibrosing lung disease affecting more than 10% of lung volume on HRCT; 3. FVC ≥ 45% predicted and DLCO between 30%-80% predicted; 4. Meeting at least one of the following criteria for progression of ILD within the 24 months before screening, despite standard treatment with an agent other than nintedanib or pirfenidone: (1)a relative decline in FVC ≥ 10% predicted; (2)a relative …	Nintedanib 68.7±16.0; Placebo 69.3±15.2	Nintedanib 44.4±11.9; Placebo 47.9±15.0	Patients receiving mycophenolate were excluded.	0.621	Progressive fibrosing ILDs other than IPF	Nintedanib 150mg twice daily vs placebo	Declines in FVC ⩾5% and 10% predicted, death, death, acute exacerbation of ILD, adverse events
Pirfenidone in Unclassifiable Interstitial Lung Disease: A Subgroup Analysis by Concomitant Mycophenolate Mofetil and/or Previous Corticosteroid Use	Kreuter M, Maher TM, Corte TJ, Molina-Molina M, Axmann J, Gilberg F, Kirchgaessler KU, Cottin V.	2022	14 countries	Multicenter RCT (Subgroup analysis of trial NCT03099187)	May 2017 - June 2018	253 (127 / 126)	Pirfenidone 70.0 (61.0- 76.0); placebo 69.0 (63.0- 74.0)	0.549	24 weeks	1. Between 18-85 years; 2. Having fibrosing ILD that could not be classified with moderate or high confidence to any category of ILD after multidisciplinary team discussion at each centre; 3. More than 10% fibrosis on HRCT, which conducted within the previous 12 months; 4. FVC ≥ 45% predicted and DLCO ≥ 30% predicted; 5. FEV1 / FVC ratio ≥ 0.7 and 6MWD ≥ 150m; Progressive fibrosis was defined as …	Pirfenidone 71.0 (59.0-87.3); Placebo 71.5 (58.0-88.0)	Pirfenidone 44.6 (36.9-53.5); Placebo 48.0 (38.4-59.0)	Pirfenidone 23 (18%); Placebo 22 (17%)	Not reported	Unclassifiable progressive fibrosing ILDs	Pirfenidone 2,403mg daily vs placebo	Change in FVC, DLCO% predicted and 6MWD; adverse events
Nintedanib in Patients With Autoimmune Disease-Related Progressive Fibrosing Interstitial Lung Diseases: Subgroup Analysis of the INBUILD Trial.	Matteson EL, Kelly C, Distler JHW, Hoffmann-Vold AM, Seibold JR, Mittoo S, Dellaripa PF, Aringer M, Pope J, Distler O, James A, Schlenker-Herceg R, Stowasser S, Quaresma M, Flaherty KR; INBUILD Trial Investigators.	2022	15 countries	Multicenter RCT (Subgroup analysis of the INBUILD trial)	February 2017 -April 2018	170 (82 / 88)	64.3±10.6	0.471	52 weeks	1. ≥ 18 years; 2. Fibrosing lung disease affecting more than 10% of lung volume on HRCT; 3. FVC ≥ 45% predicted and DLCO between 30%-80% predicted; 4. Meeting at least one of the following criteria for progression of ILD within the 24 months before screening, despite standard treatment with an agent other than nintedanib or pirfenidone: (1)a relative decline in FVC ≥ 10% predicted; (2)a relative …	Nintedanib 68.7±16.0; Placebo 69.3±15.2	Nintedanib 44.4±11.9; Placebo 47.9±15.0	Patients receiving mycophenolate were excluded.	0.747	AID-ILD	Nintedanib 150mg twice daily vs placebo	Rate of decline in FVC, change in FVC, FVC% and K-BILD; proportions of subjects with declines or increases in FVC >0% to ≤5%, >5% to ≤10%, >10% to ≤15%, and >15% predicted; death, adverse events
Nintedanib in patients with progressive fibrosing interstitial lung diseases-subgroup analyses by interstitial lung disease diagnosis in the INBUILD trial: a randomised, double-blind, placebo-controlled, parallel-group trial.	Wells AU, Flaherty KR, Brown KK, Inoue Y, Devaraj A, Richeldi L, Moua T, Crestani B, Wuyts WA, Stowasser S, Quaresma M, Goeldner RG, Schlenker-Herceg R, Kolb M; INBUILD trial investigators.	2020	15 countries	Multicenter RCT (Subgroup analysis of the INBUILD trial)	February 2017 -April 2018	663 (332 / 331)	65.8±9.8	0.537	52 weeks	1. ≥ 18 years; 2. Fibrosing lung disease affecting more than 10% of lung volume on HRCT; 3. FVC ≥ 45% predicted and DLCO between 30%-80% predicted; 4. Meeting at least one of the following criteria for progression of ILD within the 24 months before screening, despite standard treatment with an agent other than nintedanib or pirfenidone: (1)a relative decline in FVC ≥ 10% predicted; (2)a relative …	Nintedanib 68.7±16.0; Placebo 69.3±15.2	Nintedanib 44.4±11.9; Placebo 47.9±15.0	Patients receiving mycophenolate were excluded.	0.621	Progressive fibrosing ILDs other than IPF	Nintedanib 150mg twice daily vs placebo	Annual rate of decline in FVC, adverse events
Efficacy and safety of nintedanib in patients with systemic sclerosis-associated interstitial lung disease treated with mycophenolate: a subgroup analysis of the SENSCIS trial.	Highland KB, Distler O, Kuwana M, Allanore Y, Assassi S, Azuma A, Bourdin A, Denton CP, Distler JHW, Hoffmann-Vold AM, Khanna D, Mayes MD, Raghu G, Vonk MC, Gahlemann M, Clerisme-Beaty E, Girard M, Stowasser S, Zoz D, Maher TM; SENSCIS trial investigators.	2021	32 countries	Multicenter RCT (Subgroup of the SENSCIS trial)	November 2015 - October 2017	576 (288 / 288)	54.0±12.2	0.248	52 weeks	1. ≥ 18 years; 2. Having SSc according to the ACR 2013 classification criteria, with an onset of the first non-Raynaud’ s symptom within 7 years before screening; 3. Fibrosis affecting at least 10% of the lungs on HRCT; FVC ≥ 40% predicted and DLCO between 30%-89% predicted.	Nintedanib 72.4±16.8; Placebo 72.7±16.6	Nintedanib 52.9±15.1; Placebo 53.2±15.1	Nintedanib 139 (48.3%); Placebo 140 (48.6%)	Not reported	SSc-ILD	Nintedanib 150mg twice daily vs placebo	Annual rate of decline in FVC and FVC%, change in FVC and SGRQ, the proportion of patients with absolute decreases in FVC ⩾5% and 10% predicted, adverse events
Pirfenidone in patients with rapidly progressive interstitial lung disease associated with clinically amyopathic dermatomyositis	Li T, Guo L, Chen Z, Gu L, Sun F, Tan X, Chen S, Wang X, Ye S.	2016	China	June 2014 - November 2015	Single-center, prospective interventional study	57 (30 / 27)	Pirfenidone 46.3±11.3; Control 51.8±7.8	0.386	12 months	1.All patients fulfilled the provisional diagnosis of CADM according to the modified Sontheimer’ s criteria; 2. RPILD was defined as disease exacerbation within 6 months of the onset of ILD, presenting as increased levels of dyspnea and worsening of fibrosis on pulmonary HRCT with >10% increase of the HRCT score and/or a reduction in %FVC by >10% of the absolute value.	Not reported	Not reported	Pirfenidone 7 (23.3%); Control 5 (18.5%)	Not reported	Progressive CADM	Pirfenidone 200mg three times/day and increased to 600mg three times/day over 2 weeks plus conventional treatment vs conventional treatment	All-cause mortality, adverse events
The Efficacy and Safety of Pirfenidone Combined With Immunosuppressant Therapy in Connective Tissue Disease-Associated Interstitial Lung Disease: A 24-Week Prospective Controlled Cohort Study	Wang J, Wang X, Qi X, Sun Z, Zhang T, Cui Y, Shu Q.	2022	China	August 2019 - May 2021	Single-center, Prospective cohort study	136 (64 / 72)	≥ 18	0.162	24 weeks	1. ≥ 18 years; 2. Meeting the international classification standard of CTD and undifferentiated CTD (UCTD); 3.The ILD diagnosis conformed to the criteria of HRCT and progressive fibrosis formulated by the American Thoracic Association and the European Respiratory Association in 2002.	Pirfenidone 80.58±17.19; Control 93.81±18.32	Pirfenidone 61.68±13.40; Control 70.04±16.88	Pirfenidone 18 (32.1%); Control 17 (30.9%)	0.153	CTD-ILD	Pirfenidone 300mg/day and increased to the maximum tolerable dosage or 1800mg/day plus conventional treatment vs conventional treatment	Change in FVC% predicted, adverse events
